# Supplementary material for: Dicyclo­hexyl­ammonium 3,5-dinitro­benzoate
Source: Acta Crystallogr Sect E Struct Rep Online. 2012 Jun 23;68(Pt 7):o2168. doi: 10.1107/S1600536812027389 (PMC3393974; doi:10.1107/S1600536812027389)
Supplement: Supplementary file 1 [file e-68-o2168-sup1.cif]

##############################################################################
#                                                                            #
# This CIF contains the data in a paper accepted for publication in          #
# Acta Crystallographica Section E. It conforms to the requirements of       #
# Notes for Authors for Acta Crystallographica Section E, and has been       #
# peer reviewed under the auspices of the IUCr Commission on Journals.       #
#                                                                            #
# Full details of the Crystallographic Information File format               #
# are given in the paper "The Crystallographic Information File (CIF):       #
# a New Standard Archive File for Crystallography" by S. R. Hall, F. H.      #
# Allen and I. D. Brown [Acta Cryst. (1991), A47, 655-685].                  #
#                                                                            #
# The current version of the core CIF dictionary is obtainable from          #
# ftp://ftp.iucr.org/pub/cif_core.dic.                                       #
#                                                                            #
# Software is freely available for graphical display of the structure(s)     #
# in this CIF. For information consult the CIF software page                 #
# http://www.iucr.org/resources/cif/software.                                #
#                                                                            #
# This file may be used for bona fide research purposes within the           #
# scientific community so long as proper attribution is given to the journal # 
# article from which it was obtained.                                        #
#                                                                            #
##############################################################################
data_global
_audit_creation_method     'SHELXL97'
_journal_date_recd_electronic     2012-06-14
_journal_date_accepted     2012-06-16
_journal_name_full     'Acta Crystallographica, Section E'
_journal_year     2012
_journal_volume     68
_journal_issue      7
_journal_page_first     o2168
_journal_page_last     o2168
_journal_paper_category     QO
_journal_paper_doi     10.1107/S1600536812027389
_journal_coeditor_code     XU5566
_publ_contact_author_name     'Sohail Saeed'
_publ_contact_author_address
;
Department of Chemistry, Research Complex
Allama Iqbal Open University
Islamabad 44000, Pakistan
;
_publ_contact_author_email     'sohail262001@yahoo.com'
_publ_contact_author_fax     '092-51-925-0081'
_publ_contact_author_phone     '092-51-925-0081'
_publ_section_title
;
Dicyclohexylammonium 3,5-dinitrobenzoate
;
loop_
    _publ_author_name
    _publ_author_footnote
    _publ_author_address
    'Saeed, Sohail' .
;
Department of Chemistry, Research Complex,
Allama Iqbal Open Unicversity,
Islamabad 44000,
Pakistan
;
    'Rashid, Naghmana' .
;
Department of Chemistry, Research Complex,
Allama Iqbal Open Unicversity,
Islamabad 44000,
Pakistan
;
    'Hussain, Rizwan' .
;
National Engineering & Scientific Commission,
PO Box 2801,
Islamabad,
Pakistan
;
    'Wong, Wing-Tak' .
;
Department of Chemistry
The University of Hong Kong
Pokfulam Road, Pokfulam,
Hong Kong SAR,
People's Republic of China
;
data_I
_audit_creation_method     SHELXL-97
_chemical_name_systematic
;
Dicyclohexylammonium 3,5-dinitrobenzoate
;
_chemical_name_common     ?
_chemical_formula_moiety     'C12 H24 N +, C7 H3 N2 O6 -'
_chemical_formula_sum     'C19 H27 N3 O6'
_chemical_formula_iupac     'C12 H24 N +, C7 H3 N2 O6 -'
_chemical_formula_weight     393.44
_chemical_melting_point     ?
_symmetry_cell_setting     triclinic
_symmetry_space_group_name_H-M     'P -1'
_symmetry_space_group_name_Hall     '-P 1'
loop_
    _symmetry_equiv_pos_as_xyz
    'x, y, z'
    '-x, -y, -z'
_cell_length_a     9.564(3)
_cell_length_b     10.722(3)
_cell_length_c     20.805(6)
_cell_angle_alpha     87.294(5)
_cell_angle_beta     83.226(5)
_cell_angle_gamma     74.991(5)
_cell_volume     2045.9(10)
_cell_formula_units_Z     4
_cell_measurement_reflns_used     11363
_cell_measurement_theta_min     2.56
_cell_measurement_theta_max     25.03
_cell_measurement_temperature     296(2)
_exptl_crystal_description     block
_exptl_crystal_colour     yellow
_exptl_crystal_size_max     0.55
_exptl_crystal_size_mid     0.26
_exptl_crystal_size_min     0.08
_exptl_crystal_density_diffrn     1.277
_exptl_crystal_density_meas     ?
_exptl_crystal_density_method     'not measured'
_exptl_crystal_F_000     840
_exptl_absorpt_coefficient_mu     0.096
_exptl_absorpt_correction_type     multi-scan
_exptl_absorpt_process_details     '(SADABS; Bruker, 2001)'
_exptl_absorpt_correction_T_min     0.9493
_exptl_absorpt_correction_T_max     0.9924
_exptl_special_details     ?
_diffrn_ambient_temperature     296(2)
_diffrn_radiation_type     MoK\a
_diffrn_radiation_wavelength     0.71073
_diffrn_radiation_source     'fine-focus sealed tube'
_diffrn_radiation_monochromator     graphite
_diffrn_measurement_device_type     'Bruker SMART 1000 CCD'
_diffrn_measurement_method     '\w and \f scans'
_diffrn_detector_area_resol_mean     ?
_diffrn_reflns_number     11363
_diffrn_reflns_av_R_equivalents     0.0319
_diffrn_reflns_av_sigmaI/netI     0.0741
_diffrn_reflns_theta_min     2.56
_diffrn_reflns_theta_max     25.03
_diffrn_reflns_theta_full     25.03
_diffrn_measured_fraction_theta_max     0.973
_diffrn_measured_fraction_theta_full     0.973
_diffrn_reflns_limit_h_min     -11
_diffrn_reflns_limit_h_max     10
_diffrn_reflns_limit_k_min     -12
_diffrn_reflns_limit_k_max     12
_diffrn_reflns_limit_l_min     -23
_diffrn_reflns_limit_l_max     24
_diffrn_standards_number     0
_diffrn_standards_interval_count     .
_diffrn_standards_interval_time     .
_diffrn_standards_decay_%     ?
_refine_special_details
;
Refinement of <i>F</i>^2^ against ALL reflections. The weighted <i>R</i>-factor
<i>wR</i> and goodness of fit <i>S</i> are based on <i>F</i>^2^, conventional
<i>R</i>-factors <i>R</i> are based on <i>F</i>, with <i>F</i> set to zero for
negative <i>F</i>^2^. The threshold expression of <i>F</i>^2^ >
\s(<i>F</i>^2^) is used only for calculating <i>R</i>-factors(gt) <i>etc</i>.
and is not relevant to the choice of reflections for refinement.
<i>R</i>-factors based on <i>F</i>^2^ are statistically about twice as large
as those based on <i>F</i>, and <i>R</i>- factors based on ALL data will be
even larger.
The structure was solved by direct methods (<i>SHELXS97</i>, Sheldrick, 2008)
and expanded using Fourier techniques. All non-H atoms were refined
anisotropically.
The C-bound H atoms are all placed at geometrical positions with C---H = 0.93,
0.97 and 0.98 \%A for phenyl, methylene and methine H-atoms respectively. All
C-bound phenyl, methylene and methine H-atoms are refined using riding model
with <i>U</i>~iso~(H) = 1.2<i>U</i>~eq~(Carrier). The N-bound H-atoms are
located from difference Fourier map and refined using isotropically with bond
distance restraints.
A total of 7 restraints have been used in the refinement, they were bond
distances restraints. The N---H bond distances will become too long,
1.00--1.07(1) \%A if not restrained. Thus, the N5---H1N distance was
restrained to be 0.87(1) \%A, and the other three N---H distances were
restrained to be the same as it within standard uncertainty of 0.01.
Highest peak is 0.22 at (0.3273, 0.9307, 0.3633) [1.31 \%A from O6] Deepest
hole is -0.22 at (0.0553, 0.0702, 0.3709) [1.38 \%A from O6]
;
_reflns_number_total     7054
_reflns_number_gt     3055
_reflns_threshold_expression     I>2\s(I)
_refine_ls_structure_factor_coef     Fsqd
_refine_ls_matrix_type     full
_refine_ls_R_factor_all     0.1467
_refine_ls_R_factor_gt     0.0543
_refine_ls_wR_factor_gt     0.1222
_refine_ls_wR_factor_ref     0.1586
_refine_ls_goodness_of_fit_ref     1.005
_refine_ls_restrained_S_all     1.005
_refine_ls_number_reflns     7054
_refine_ls_number_parameters     521
_refine_ls_number_restraints     7
_refine_ls_hydrogen_treatment     mixed
_refine_ls_weighting_scheme     calc
_refine_ls_weighting_details
         'calc w=1/[\s^2^(Fo^2^)+(0.0601P)^2^+0.1988P] where P=(Fo^2^+2Fc^2^)/3'
_atom_sites_solution_hydrogens     geom
_atom_sites_solution_primary     direct
_atom_sites_solution_secondary     difmap
_refine_ls_shift/su_max     0.000
_refine_ls_shift/su_mean     0.000
_refine_diff_density_max     0.218
_refine_diff_density_min     -0.222
_refine_ls_extinction_method     none
_refine_ls_extinction_coef     ?
loop_
    _atom_type_symbol
    _atom_type_description
    _atom_type_scat_dispersion_real
    _atom_type_scat_dispersion_imag
    _atom_type_scat_source
    'C' 'C' 0.0033 0.0016
                         'International Tables Vol C Tables 4.2.6.8 and 6.1.1.4'
    'H' 'H' 0.0000 0.0000
                         'International Tables Vol C Tables 4.2.6.8 and 6.1.1.4'
    'N' 'N' 0.0061 0.0033
                         'International Tables Vol C Tables 4.2.6.8 and 6.1.1.4'
    'O' 'O' 0.0106 0.0060
                         'International Tables Vol C Tables 4.2.6.8 and 6.1.1.4'
_computing_data_collection     'SMART (Bruker, 2007)'
_computing_cell_refinement     'SAINT (Bruker, 2007)'
_computing_data_reduction     'SAINT (Bruker, 2007)'
_computing_structure_solution     'SHELXS97 (Sheldrick, 2008)'
_computing_structure_refinement     'SHELXL97 (Sheldrick, 2008)'
_computing_molecular_graphics     'Mercury (Macrae <i>et al.</i>, 2008)'
_computing_publication_material     'SHELXL97 (Sheldrick, 2008)'
loop_
    _atom_site_type_symbol
    _atom_site_label
    _atom_site_fract_x
    _atom_site_fract_y
    _atom_site_fract_z
    _atom_site_U_iso_or_equiv
    _atom_site_adp_type
    _atom_site_calc_flag
    _atom_site_refinement_flags
    _atom_site_occupancy
    _atom_site_symmetry_multiplicity
    _atom_site_disorder_assembly
    _atom_site_disorder_group
    O O1 0.4569(3) 0.2895(2) 0.42136(14) 0.0834(8) Uani d . 1 1 . .
    O O2 0.4924(3) 0.3093(2) 0.52401(12) 0.0834(8) Uani d . 1 1 . .
    O O3 0.3366(5) 0.0233(4) 0.68820(16) 0.1603(17) Uani d . 1 1 . .
    O O4 0.2136(5) -0.1073(4) 0.66696(16) 0.1425(14) Uani d . 1 1 . .
    O O5 0.1046(3) -0.1312(3) 0.44866(14) 0.0983(9) Uani d . 1 1 . .
    O O6 0.1860(6) -0.0206(4) 0.37519(18) 0.195(2) Uani d . 1 1 . .
    O O7 0.5031(3) 0.1717(3) 0.02474(13) 0.0906(8) Uani d . 1 1 . .
    O O8 0.5089(3) 0.2613(2) -0.07304(12) 0.0775(7) Uani d . 1 1 . .
    O O9 0.7548(4) 0.6023(3) -0.11953(16) 0.1102(10) Uani d . 1 1 . .
    O O10 0.8711(3) 0.6612(3) -0.04920(13) 0.0908(8) Uani d . 1 1 . .
    O O11 0.8652(3) 0.4624(3) 0.16503(13) 0.1105(10) Uani d . 1 1 . .
    O O12 0.8101(3) 0.2796(3) 0.17632(15) 0.1065(10) Uani d . 1 1 . .
    N N1 0.2786(5) -0.0255(4) 0.65123(19) 0.1057(12) Uani d . 1 1 . .
    N N2 0.1713(4) -0.0526(3) 0.4302(2) 0.0871(10) Uani d . 1 1 . .
    N N3 0.7952(3) 0.5959(3) -0.06621(18) 0.0739(9) Uani d . 1 1 . .
    N N4 0.8184(4) 0.3779(4) 0.14607(17) 0.0831(10) Uani d . 1 1 . .
    N N5 0.5809(3) 0.4935(3) 0.38884(13) 0.0530(7) Uani d D 1 1 . .
    H H1N 0.542(4) 0.429(3) 0.4046(18) 0.117(16) Uiso d D 1 1 . .
    H H2N 0.561(3) 0.555(2) 0.4203(11) 0.075(11) Uiso d D 1 1 . .
    N N6 0.5428(3) 0.9642(3) 0.11129(14) 0.0582(7) Uani d D 1 1 . .
    H H3N 0.533(3) 0.8903(17) 0.0950(12) 0.057(9) Uiso d D 1 1 . .
    H H4N 0.533(5) 1.028(3) 0.0807(15) 0.130(19) Uiso d D 1 1 . .
    C C1 0.4452(4) 0.2620(3) 0.4801(2) 0.0620(9) Uani d . 1 1 . .
    C C2 0.3678(3) 0.1568(3) 0.50103(16) 0.0513(8) Uani d . 1 1 . .
    C C3 0.3572(3) 0.1147(3) 0.56540(18) 0.0638(9) Uani d . 1 1 . .
    H H3 0.3981 0.1504 0.5961 0.077 Uiso calc R 1 1 . .
    C C4 0.2866(4) 0.0209(3) 0.58320(18) 0.0655(10) Uani d . 1 1 . .
    C C5 0.2253(4) -0.0359(3) 0.53991(19) 0.0677(10) Uani d . 1 1 . .
    H H5 0.1776 -0.0998 0.5528 0.081 Uiso calc R 1 1 . .
    C C6 0.2377(3) 0.0062(3) 0.47683(18) 0.0588(9) Uani d . 1 1 . .
    C C7 0.3069(3) 0.1010(3) 0.45714(16) 0.0560(8) Uani d . 1 1 . .
    H H7 0.3126 0.1275 0.4139 0.067 Uiso calc R 1 1 . .
    C C8 0.5415(3) 0.2468(3) -0.0166(2) 0.0597(9) Uani d . 1 1 . .
    C C9 0.6339(3) 0.3311(3) 0.00360(16) 0.0504(8) Uani d . 1 1 . .
    C C10 0.6717(3) 0.4232(3) -0.03878(16) 0.0547(9) Uani d . 1 1 . .
    H H10 0.6418 0.4333 -0.0801 0.066 Uiso calc R 1 1 . .
    C C11 0.7536(3) 0.4998(3) -0.01956(17) 0.0555(9) Uani d . 1 1 . .
    C C12 0.8015(3) 0.4888(3) 0.04056(18) 0.0640(10) Uani d . 1 1 . .
    H H12 0.8556 0.5424 0.0530 0.077 Uiso calc R 1 1 . .
    C C13 0.7655(3) 0.3946(4) 0.08150(17) 0.0598(9) Uani d . 1 1 . .
    C C14 0.6834(3) 0.3167(3) 0.06412(15) 0.0581(9) Uani d . 1 1 . .
    H H14 0.6609 0.2540 0.0930 0.070 Uiso calc R 1 1 . .
    C C15 0.5094(3) 0.5547(3) 0.33090(15) 0.0576(8) Uani d . 1 1 . .
    H H15 0.5540 0.6244 0.3149 0.069 Uiso calc R 1 1 . .
    C C16 0.5315(4) 0.4597(4) 0.27702(16) 0.0755(11) Uani d . 1 1 . .
    H H16A 0.4897 0.3888 0.2921 0.091 Uiso calc R 1 1 . .
    H H16B 0.6350 0.4245 0.2650 0.091 Uiso calc R 1 1 . .
    C C17 0.4611(4) 0.5238(5) 0.21826(18) 0.1011(14) Uani d . 1 1 . .
    H H17A 0.4715 0.4596 0.1855 0.121 Uiso calc R 1 1 . .
    H H17B 0.5106 0.5880 0.2002 0.121 Uiso calc R 1 1 . .
    C C18 0.3008(4) 0.5881(5) 0.23551(19) 0.1013(14) Uani d . 1 1 . .
    H H18A 0.2613 0.6353 0.1980 0.122 Uiso calc R 1 1 . .
    H H18B 0.2487 0.5225 0.2474 0.122 Uiso calc R 1 1 . .
    C C19 0.2781(4) 0.6802(4) 0.2911(2) 0.0909(12) Uani d . 1 1 . .
    H H19A 0.1745 0.7144 0.3033 0.109 Uiso calc R 1 1 . .
    H H19B 0.3191 0.7520 0.2772 0.109 Uiso calc R 1 1 . .
    C C20 0.3491(3) 0.6132(3) 0.34976(16) 0.0695(10) Uani d . 1 1 . .
    H H20A 0.3368 0.6753 0.3838 0.083 Uiso calc R 1 1 . .
    H H20B 0.3025 0.5461 0.3662 0.083 Uiso calc R 1 1 . .
    C C21 0.7439(3) 0.4428(3) 0.37931(15) 0.0548(8) Uani d . 1 1 . .
    H H21 0.7677 0.3685 0.3507 0.066 Uiso calc R 1 1 . .
    C C22 0.7968(3) 0.3965(3) 0.44451(17) 0.0687(10) Uani d . 1 1 . .
    H H22A 0.7730 0.4684 0.4739 0.082 Uiso calc R 1 1 . .
    H H22B 0.7483 0.3320 0.4630 0.082 Uiso calc R 1 1 . .
    C C23 0.9601(4) 0.3389(4) 0.4364(2) 0.0853(12) Uani d . 1 1 . .
    H H23A 0.9930 0.3123 0.4784 0.102 Uiso calc R 1 1 . .
    H H23B 0.9826 0.2627 0.4098 0.102 Uiso calc R 1 1 . .
    C C24 1.0406(4) 0.4339(4) 0.4053(2) 0.0937(13) Uani d . 1 1 . .
    H H24A 1.1437 0.3916 0.3976 0.112 Uiso calc R 1 1 . .
    H H24B 1.0288 0.5048 0.4344 0.112 Uiso calc R 1 1 . .
    C C25 0.9841(4) 0.4861(4) 0.3417(2) 0.0897(12) Uani d . 1 1 . .
    H H25A 1.0098 0.4172 0.3105 0.108 Uiso calc R 1 1 . .
    H H25B 1.0311 0.5529 0.3250 0.108 Uiso calc R 1 1 . .
    C C26 0.8197(3) 0.5419(3) 0.34877(18) 0.0717(10) Uani d . 1 1 . .
    H H26A 0.7944 0.6179 0.3755 0.086 Uiso calc R 1 1 . .
    H H26B 0.7875 0.5677 0.3065 0.086 Uiso calc R 1 1 . .
    C C27 0.4283(3) 1.0006(3) 0.16811(15) 0.0568(9) Uani d . 1 1 . .
    H H27 0.4444 0.9304 0.2005 0.068 Uiso calc R 1 1 . .
    C C28 0.2796(3) 1.0151(4) 0.14522(17) 0.0757(11) Uani d . 1 1 . .
    H H28A 0.2771 0.9353 0.1258 0.091 Uiso calc R 1 1 . .
    H H28B 0.2627 1.0832 0.1125 0.091 Uiso calc R 1 1 . .
    C C29 0.1594(4) 1.0473(4) 0.20176(19) 0.0842(12) Uani d . 1 1 . .
    H H29A 0.0654 1.0594 0.1859 0.101 Uiso calc R 1 1 . .
    H H29B 0.1717 0.9758 0.2327 0.101 Uiso calc R 1 1 . .
    C C30 0.1633(4) 1.1676(4) 0.23485(19) 0.0872(12) Uani d . 1 1 . .
    H H30A 0.0921 1.1815 0.2728 0.105 Uiso calc R 1 1 . .
    H H30B 0.1377 1.2413 0.2057 0.105 Uiso calc R 1 1 . .
    C C31 0.3140(4) 1.1572(4) 0.25515(17) 0.0881(13) Uani d . 1 1 . .
    H H31A 0.3331 1.0915 0.2890 0.106 Uiso calc R 1 1 . .
    H H31B 0.3153 1.2388 0.2730 0.106 Uiso calc R 1 1 . .
    C C32 0.4351(4) 1.1232(3) 0.19912(16) 0.0708(10) Uani d . 1 1 . .
    H H32A 0.4236 1.1932 0.1673 0.085 Uiso calc R 1 1 . .
    H H32B 0.5291 1.1113 0.2150 0.085 Uiso calc R 1 1 . .
    C C33 0.6991(3) 0.9351(3) 0.12455(15) 0.0587(9) Uani d . 1 1 . .
    H H33 0.7137 1.0107 0.1449 0.070 Uiso calc R 1 1 . .
    C C34 0.7404(4) 0.8209(3) 0.16921(17) 0.0719(10) Uani d . 1 1 . .
    H H34A 0.7219 0.7460 0.1509 0.086 Uiso calc R 1 1 . .
    H H34B 0.6807 0.8380 0.2105 0.086 Uiso calc R 1 1 . .
    C C35 0.8991(4) 0.7927(4) 0.17980(19) 0.0913(13) Uani d . 1 1 . .
    H H35A 0.9147 0.8634 0.2030 0.110 Uiso calc R 1 1 . .
    H H35B 0.9243 0.7150 0.2064 0.110 Uiso calc R 1 1 . .
    C C36 0.9972(4) 0.7748(4) 0.1169(2) 0.0950(13) Uani d . 1 1 . .
    H H36A 0.9927 0.6962 0.0969 0.114 Uiso calc R 1 1 . .
    H H36B 1.0968 0.7651 0.1258 0.114 Uiso calc R 1 1 . .
    C C37 0.9551(4) 0.8870(4) 0.0706(2) 0.0924(13) Uani d . 1 1 . .
    H H37A 1.0141 0.8676 0.0293 0.111 Uiso calc R 1 1 . .
    H H37B 0.9738 0.9631 0.0875 0.111 Uiso calc R 1 1 . .
    C C38 0.7957(4) 0.9140(4) 0.06070(16) 0.0748(11) Uani d . 1 1 . .
    H H38A 0.7795 0.8418 0.0389 0.090 Uiso calc R 1 1 . .
    H H38B 0.7697 0.9903 0.0332 0.090 Uiso calc R 1 1 . .
loop_
    _atom_site_aniso_label
    _atom_site_aniso_U_11
    _atom_site_aniso_U_22
    _atom_site_aniso_U_33
    _atom_site_aniso_U_12
    _atom_site_aniso_U_13
    _atom_site_aniso_U_23
    O1 0.103(2) 0.0813(18) 0.0796(19) -0.0484(15) -0.0160(16) 0.0207(15)
    O2 0.0840(17) 0.0762(17) 0.097(2) -0.0323(14) -0.0008(15) -0.0296(15)
    O3 0.264(5) 0.173(4) 0.070(2) -0.097(3) -0.035(3) 0.007(2)
    O4 0.205(4) 0.140(3) 0.091(3) -0.078(3) 0.010(2) 0.039(2)
    O5 0.102(2) 0.0819(19) 0.128(3) -0.0511(17) -0.0192(18) 0.0037(18)
    O6 0.377(7) 0.222(4) 0.079(3) -0.233(5) -0.064(3) 0.039(3)
    O7 0.114(2) 0.091(2) 0.083(2) -0.0593(17) -0.0143(16) 0.0209(16)
    O8 0.1000(19) 0.0783(18) 0.0670(18) -0.0398(14) -0.0207(15) -0.0039(14)
    O9 0.158(3) 0.105(2) 0.090(2) -0.069(2) -0.041(2) 0.0344(18)
    O10 0.0843(18) 0.0813(19) 0.116(2) -0.0408(15) -0.0056(16) 0.0001(16)
    O11 0.131(3) 0.129(3) 0.085(2) -0.043(2) -0.0366(18) -0.0232(19)
    O12 0.123(2) 0.122(3) 0.076(2) -0.028(2) -0.0306(18) 0.017(2)
    N1 0.151(4) 0.105(3) 0.060(3) -0.037(3) 0.003(2) 0.007(2)
    N2 0.113(3) 0.078(2) 0.085(3) -0.050(2) -0.017(2) 0.008(2)
    N3 0.076(2) 0.064(2) 0.084(3) -0.0236(17) -0.007(2) 0.003(2)
    N4 0.076(2) 0.102(3) 0.068(3) -0.015(2) -0.0082(19) -0.015(2)
    N5 0.0605(18) 0.0503(18) 0.0502(18) -0.0199(14) -0.0035(14) 0.0043(15)
    N6 0.0609(19) 0.060(2) 0.057(2) -0.0211(15) -0.0066(15) -0.0062(18)
    C1 0.058(2) 0.052(2) 0.077(3) -0.0165(17) -0.001(2) -0.008(2)
    C2 0.0474(18) 0.0505(19) 0.054(2) -0.0090(15) -0.0040(16) -0.0023(17)
    C3 0.062(2) 0.065(2) 0.063(3) -0.0120(18) -0.0068(19) -0.011(2)
    C4 0.074(2) 0.064(2) 0.053(2) -0.013(2) 0.004(2) 0.001(2)
    C5 0.068(2) 0.060(2) 0.073(3) -0.0192(18) 0.010(2) 0.003(2)
    C6 0.062(2) 0.058(2) 0.059(2) -0.0211(18) -0.0047(18) -0.0048(19)
    C7 0.059(2) 0.053(2) 0.058(2) -0.0184(17) -0.0088(17) 0.0036(17)
    C8 0.056(2) 0.059(2) 0.064(3) -0.0170(17) -0.0011(19) -0.008(2)
    C9 0.0509(19) 0.0506(19) 0.047(2) -0.0106(15) 0.0012(16) -0.0056(17)
    C10 0.0533(19) 0.053(2) 0.053(2) -0.0070(16) -0.0005(16) -0.0090(18)
    C11 0.055(2) 0.051(2) 0.059(2) -0.0124(16) -0.0002(18) -0.0055(18)
    C12 0.058(2) 0.067(2) 0.068(3) -0.0154(18) -0.0060(19) -0.015(2)
    C13 0.055(2) 0.077(3) 0.048(2) -0.0146(19) -0.0071(17) -0.010(2)
    C14 0.057(2) 0.060(2) 0.054(2) -0.0101(17) -0.0020(17) -0.0016(17)
    C15 0.057(2) 0.062(2) 0.057(2) -0.0227(16) -0.0056(17) 0.0104(18)
    C16 0.072(2) 0.096(3) 0.054(2) -0.013(2) -0.0071(19) -0.005(2)
    C17 0.082(3) 0.158(4) 0.059(3) -0.024(3) -0.011(2) 0.008(3)
    C18 0.081(3) 0.150(4) 0.066(3) -0.015(3) -0.018(2) 0.012(3)
    C19 0.072(3) 0.094(3) 0.100(3) -0.009(2) -0.020(2) 0.022(3)
    C20 0.064(2) 0.070(2) 0.072(3) -0.0114(18) -0.0096(19) -0.003(2)
    C21 0.0466(19) 0.058(2) 0.059(2) -0.0133(16) -0.0041(16) -0.0018(17)
    C22 0.064(2) 0.066(2) 0.078(3) -0.0221(18) -0.0103(19) 0.015(2)
    C23 0.063(2) 0.079(3) 0.113(3) -0.017(2) -0.018(2) 0.018(2)
    C24 0.060(2) 0.091(3) 0.131(4) -0.024(2) -0.015(3) 0.018(3)
    C25 0.065(3) 0.091(3) 0.110(4) -0.026(2) 0.009(2) 0.011(3)
    C26 0.059(2) 0.077(2) 0.080(3) -0.0253(19) 0.0035(19) 0.010(2)
    C27 0.057(2) 0.061(2) 0.054(2) -0.0194(16) -0.0004(17) -0.0006(17)
    C28 0.064(2) 0.083(3) 0.081(3) -0.0203(19) -0.005(2) -0.014(2)
    C29 0.066(2) 0.080(3) 0.106(3) -0.023(2) 0.002(2) -0.005(2)
    C30 0.084(3) 0.080(3) 0.091(3) -0.022(2) 0.019(2) -0.002(2)
    C31 0.112(3) 0.087(3) 0.066(3) -0.040(2) 0.023(2) -0.020(2)
    C32 0.082(2) 0.073(2) 0.062(2) -0.031(2) 0.000(2) -0.0079(19)
    C33 0.061(2) 0.058(2) 0.060(2) -0.0193(17) -0.0108(18) -0.0011(18)
    C34 0.071(2) 0.075(3) 0.070(3) -0.0192(19) -0.013(2) 0.004(2)
    C35 0.070(3) 0.110(3) 0.092(3) -0.018(2) -0.020(2) 0.012(3)
    C36 0.068(3) 0.101(3) 0.111(4) -0.012(2) -0.012(3) -0.006(3)
    C37 0.064(3) 0.121(4) 0.089(3) -0.022(2) 0.006(2) -0.004(3)
    C38 0.068(2) 0.091(3) 0.063(2) -0.018(2) 0.001(2) 0.001(2)
_geom_special_details
;
All e.s.d.'s (except the e.s.d. in the dihedral angle between two l.s. planes)
are estimated using the full covariance matrix. The cell e.s.d.'s are taken
into account individually in the estimation of e.s.d.'s in distances, angles
and torsion angles; correlations between e.s.d.'s in cell parameters are only
used when they are defined by crystal symmetry. An approximate (isotropic)
treatment of cell e.s.d.'s is used for estimating e.s.d.'s involving l.s.
planes.
;
loop_
    _geom_bond_atom_site_label_1
    _geom_bond_atom_site_label_2
    _geom_bond_site_symmetry_2
    _geom_bond_distance
    _geom_bond_publ_flag
    O1 C1 . 1.242(4) ?
    O2 C1 . 1.247(4) ?
    O3 N1 . 1.209(4) ?
    O4 N1 . 1.213(4) ?
    O5 N2 . 1.206(4) ?
    O6 N2 . 1.181(4) ?
    O7 C8 . 1.238(4) ?
    O8 C8 . 1.244(4) ?
    O9 N3 . 1.210(4) ?
    O10 N3 . 1.220(3) ?
    O11 N4 . 1.209(4) ?
    O12 N4 . 1.218(4) ?
    N1 C4 . 1.478(5) ?
    N2 C6 . 1.468(4) ?
    N3 C11 . 1.479(4) ?
    N4 C13 . 1.477(5) ?
    N5 C15 . 1.496(4) ?
    N5 C21 . 1.504(4) ?
    N5 H1N . 0.900(9) ?
    N5 H2N . 0.918(12) ?
    N6 C33 . 1.502(4) ?
    N6 C27 . 1.505(4) ?
    N6 H3N . 0.907(12) ?
    N6 H4N . 0.910(12) ?
    C1 C2 . 1.523(4) ?
    C2 C7 . 1.375(4) ?
    C2 C3 . 1.394(4) ?
    C3 C4 . 1.365(5) ?
    C3 H3 . 0.9300 ?
    C4 C5 . 1.373(5) ?
    C5 C6 . 1.369(4) ?
    C5 H5 . 0.9300 ?
    C6 C7 . 1.373(4) ?
    C7 H7 . 0.9300 ?
    C8 C9 . 1.520(4) ?
    C9 C10 . 1.383(4) ?
    C9 C14 . 1.385(4) ?
    C10 C11 . 1.374(4) ?
    C10 H10 . 0.9300 ?
    C11 C12 . 1.372(4) ?
    C12 C13 . 1.377(4) ?
    C12 H12 . 0.9300 ?
    C13 C14 . 1.372(4) ?
    C14 H14 . 0.9300 ?
    C15 C16 . 1.510(4) ?
    C15 C20 . 1.510(4) ?
    C15 H15 . 0.9800 ?
    C16 C17 . 1.515(5) ?
    C16 H16A . 0.9700 ?
    C16 H16B . 0.9700 ?
    C17 C18 . 1.516(5) ?
    C17 H17A . 0.9700 ?
    C17 H17B . 0.9700 ?
    C18 C19 . 1.516(5) ?
    C18 H18A . 0.9700 ?
    C18 H18B . 0.9700 ?
    C19 C20 . 1.525(5) ?
    C19 H19A . 0.9700 ?
    C19 H19B . 0.9700 ?
    C20 H20A . 0.9700 ?
    C20 H20B . 0.9700 ?
    C21 C26 . 1.512(4) ?
    C21 C22 . 1.520(4) ?
    C21 H21 . 0.9800 ?
    C22 C23 . 1.516(4) ?
    C22 H22A . 0.9700 ?
    C22 H22B . 0.9700 ?
    C23 C24 . 1.509(5) ?
    C23 H23A . 0.9700 ?
    C23 H23B . 0.9700 ?
    C24 C25 . 1.515(5) ?
    C24 H24A . 0.9700 ?
    C24 H24B . 0.9700 ?
    C25 C26 . 1.523(4) ?
    C25 H25A . 0.9700 ?
    C25 H25B . 0.9700 ?
    C26 H26A . 0.9700 ?
    C26 H26B . 0.9700 ?
    C27 C32 . 1.511(4) ?
    C27 C28 . 1.521(4) ?
    C27 H27 . 0.9800 ?
    C28 C29 . 1.529(4) ?
    C28 H28A . 0.9700 ?
    C28 H28B . 0.9700 ?
    C29 C30 . 1.501(5) ?
    C29 H29A . 0.9700 ?
    C29 H29B . 0.9700 ?
    C30 C31 . 1.524(5) ?
    C30 H30A . 0.9700 ?
    C30 H30B . 0.9700 ?
    C31 C32 . 1.528(4) ?
    C31 H31A . 0.9700 ?
    C31 H31B . 0.9700 ?
    C32 H32A . 0.9700 ?
    C32 H32B . 0.9700 ?
    C33 C34 . 1.499(4) ?
    C33 C38 . 1.517(4) ?
    C33 H33 . 0.9800 ?
    C34 C35 . 1.509(5) ?
    C34 H34A . 0.9700 ?
    C34 H34B . 0.9700 ?
    C35 C36 . 1.506(5) ?
    C35 H35A . 0.9700 ?
    C35 H35B . 0.9700 ?
    C36 C37 . 1.507(5) ?
    C36 H36A . 0.9700 ?
    C36 H36B . 0.9700 ?
    C37 C38 . 1.513(5) ?
    C37 H37A . 0.9700 ?
    C37 H37B . 0.9700 ?
    C38 H38A . 0.9700 ?
    C38 H38B . 0.9700 ?
loop_
    _geom_angle_atom_site_label_1
    _geom_angle_atom_site_label_2
    _geom_angle_atom_site_label_3
    _geom_angle_site_symmetry_1
    _geom_angle_site_symmetry_3
    _geom_angle
    _geom_angle_publ_flag
    O3 N1 O4 . . 124.1(5) ?
    O3 N1 C4 . . 116.8(4) ?
    O4 N1 C4 . . 119.1(4) ?
    O6 N2 O5 . . 122.4(4) ?
    O6 N2 C6 . . 118.0(4) ?
    O5 N2 C6 . . 119.7(4) ?
    O9 N3 O10 . . 124.1(4) ?
    O9 N3 C11 . . 117.7(3) ?
    O10 N3 C11 . . 118.1(3) ?
    O11 N4 O12 . . 125.1(4) ?
    O11 N4 C13 . . 118.1(4) ?
    O12 N4 C13 . . 116.8(4) ?
    C15 N5 C21 . . 116.5(3) ?
    C15 N5 H1N . . 110(3) ?
    C21 N5 H1N . . 109(3) ?
    C15 N5 H2N . . 107.7(19) ?
    C21 N5 H2N . . 106.6(19) ?
    H1N N5 H2N . . 107(3) ?
    C33 N6 C27 . . 117.2(3) ?
    C33 N6 H3N . . 104.9(18) ?
    C27 N6 H3N . . 107.7(18) ?
    C33 N6 H4N . . 105(3) ?
    C27 N6 H4N . . 111(3) ?
    H3N N6 H4N . . 111(3) ?
    O1 C1 O2 . . 127.2(3) ?
    O1 C1 C2 . . 116.8(3) ?
    O2 C1 C2 . . 115.9(4) ?
    C7 C2 C3 . . 118.3(3) ?
    C7 C2 C1 . . 121.0(3) ?
    C3 C2 C1 . . 120.6(3) ?
    C4 C3 C2 . . 119.7(3) ?
    C4 C3 H3 . . 120.2 ?
    C2 C3 H3 . . 120.2 ?
    C3 C4 C5 . . 122.7(4) ?
    C3 C4 N1 . . 119.4(4) ?
    C5 C4 N1 . . 117.9(4) ?
    C6 C5 C4 . . 116.8(3) ?
    C6 C5 H5 . . 121.6 ?
    C4 C5 H5 . . 121.6 ?
    C5 C6 C7 . . 122.2(3) ?
    C5 C6 N2 . . 117.4(4) ?
    C7 C6 N2 . . 120.4(4) ?
    C6 C7 C2 . . 120.3(3) ?
    C6 C7 H7 . . 119.9 ?
    C2 C7 H7 . . 119.9 ?
    O7 C8 O8 . . 125.8(3) ?
    O7 C8 C9 . . 117.5(3) ?
    O8 C8 C9 . . 116.7(3) ?
    C10 C9 C14 . . 118.6(3) ?
    C10 C9 C8 . . 120.3(3) ?
    C14 C9 C8 . . 121.1(3) ?
    C11 C10 C9 . . 119.6(3) ?
    C11 C10 H10 . . 120.2 ?
    C9 C10 H10 . . 120.2 ?
    C12 C11 C10 . . 122.8(3) ?
    C12 C11 N3 . . 118.6(3) ?
    C10 C11 N3 . . 118.6(3) ?
    C11 C12 C13 . . 116.7(3) ?
    C11 C12 H12 . . 121.7 ?
    C13 C12 H12 . . 121.7 ?
    C14 C13 C12 . . 122.2(3) ?
    C14 C13 N4 . . 119.7(4) ?
    C12 C13 N4 . . 118.2(4) ?
    C13 C14 C9 . . 120.1(3) ?
    C13 C14 H14 . . 119.9 ?
    C9 C14 H14 . . 119.9 ?
    N5 C15 C16 . . 111.8(3) ?
    N5 C15 C20 . . 110.1(3) ?
    C16 C15 C20 . . 110.6(3) ?
    N5 C15 H15 . . 108.0 ?
    C16 C15 H15 . . 108.0 ?
    C20 C15 H15 . . 108.0 ?
    C15 C16 C17 . . 111.1(3) ?
    C15 C16 H16A . . 109.4 ?
    C17 C16 H16A . . 109.4 ?
    C15 C16 H16B . . 109.4 ?
    C17 C16 H16B . . 109.4 ?
    H16A C16 H16B . . 108.0 ?
    C16 C17 C18 . . 111.4(3) ?
    C16 C17 H17A . . 109.3 ?
    C18 C17 H17A . . 109.3 ?
    C16 C17 H17B . . 109.3 ?
    C18 C17 H17B . . 109.3 ?
    H17A C17 H17B . . 108.0 ?
    C19 C18 C17 . . 111.3(3) ?
    C19 C18 H18A . . 109.4 ?
    C17 C18 H18A . . 109.4 ?
    C19 C18 H18B . . 109.4 ?
    C17 C18 H18B . . 109.4 ?
    H18A C18 H18B . . 108.0 ?
    C18 C19 C20 . . 111.6(3) ?
    C18 C19 H19A . . 109.3 ?
    C20 C19 H19A . . 109.3 ?
    C18 C19 H19B . . 109.3 ?
    C20 C19 H19B . . 109.3 ?
    H19A C19 H19B . . 108.0 ?
    C15 C20 C19 . . 109.9(3) ?
    C15 C20 H20A . . 109.7 ?
    C19 C20 H20A . . 109.7 ?
    C15 C20 H20B . . 109.7 ?
    C19 C20 H20B . . 109.7 ?
    H20A C20 H20B . . 108.2 ?
    N5 C21 C26 . . 112.7(3) ?
    N5 C21 C22 . . 108.5(3) ?
    C26 C21 C22 . . 110.8(3) ?
    N5 C21 H21 . . 108.2 ?
    C26 C21 H21 . . 108.2 ?
    C22 C21 H21 . . 108.2 ?
    C23 C22 C21 . . 110.1(3) ?
    C23 C22 H22A . . 109.6 ?
    C21 C22 H22A . . 109.6 ?
    C23 C22 H22B . . 109.6 ?
    C21 C22 H22B . . 109.6 ?
    H22A C22 H22B . . 108.2 ?
    C24 C23 C22 . . 111.8(3) ?
    C24 C23 H23A . . 109.3 ?
    C22 C23 H23A . . 109.3 ?
    C24 C23 H23B . . 109.3 ?
    C22 C23 H23B . . 109.3 ?
    H23A C23 H23B . . 107.9 ?
    C23 C24 C25 . . 111.0(4) ?
    C23 C24 H24A . . 109.4 ?
    C25 C24 H24A . . 109.4 ?
    C23 C24 H24B . . 109.4 ?
    C25 C24 H24B . . 109.4 ?
    H24A C24 H24B . . 108.0 ?
    C24 C25 C26 . . 112.4(3) ?
    C24 C25 H25A . . 109.1 ?
    C26 C25 H25A . . 109.1 ?
    C24 C25 H25B . . 109.1 ?
    C26 C25 H25B . . 109.1 ?
    H25A C25 H25B . . 107.8 ?
    C21 C26 C25 . . 110.3(3) ?
    C21 C26 H26A . . 109.6 ?
    C25 C26 H26A . . 109.6 ?
    C21 C26 H26B . . 109.6 ?
    C25 C26 H26B . . 109.6 ?
    H26A C26 H26B . . 108.1 ?
    N6 C27 C32 . . 111.9(3) ?
    N6 C27 C28 . . 108.6(3) ?
    C32 C27 C28 . . 110.7(3) ?
    N6 C27 H27 . . 108.5 ?
    C32 C27 H27 . . 108.5 ?
    C28 C27 H27 . . 108.5 ?
    C27 C28 C29 . . 110.7(3) ?
    C27 C28 H28A . . 109.5 ?
    C29 C28 H28A . . 109.5 ?
    C27 C28 H28B . . 109.5 ?
    C29 C28 H28B . . 109.5 ?
    H28A C28 H28B . . 108.1 ?
    C30 C29 C28 . . 111.1(3) ?
    C30 C29 H29A . . 109.4 ?
    C28 C29 H29A . . 109.4 ?
    C30 C29 H29B . . 109.4 ?
    C28 C29 H29B . . 109.4 ?
    H29A C29 H29B . . 108.0 ?
    C29 C30 C31 . . 111.0(3) ?
    C29 C30 H30A . . 109.4 ?
    C31 C30 H30A . . 109.4 ?
    C29 C30 H30B . . 109.4 ?
    C31 C30 H30B . . 109.4 ?
    H30A C30 H30B . . 108.0 ?
    C30 C31 C32 . . 112.9(3) ?
    C30 C31 H31A . . 109.0 ?
    C32 C31 H31A . . 109.0 ?
    C30 C31 H31B . . 109.0 ?
    C32 C31 H31B . . 109.0 ?
    H31A C31 H31B . . 107.8 ?
    C27 C32 C31 . . 109.6(3) ?
    C27 C32 H32A . . 109.8 ?
    C31 C32 H32A . . 109.8 ?
    C27 C32 H32B . . 109.8 ?
    C31 C32 H32B . . 109.8 ?
    H32A C32 H32B . . 108.2 ?
    C34 C33 N6 . . 112.7(3) ?
    C34 C33 C38 . . 110.7(3) ?
    N6 C33 C38 . . 108.8(3) ?
    C34 C33 H33 . . 108.2 ?
    N6 C33 H33 . . 108.2 ?
    C38 C33 H33 . . 108.2 ?
    C33 C34 C35 . . 111.0(3) ?
    C33 C34 H34A . . 109.4 ?
    C35 C34 H34A . . 109.4 ?
    C33 C34 H34B . . 109.4 ?
    C35 C34 H34B . . 109.4 ?
    H34A C34 H34B . . 108.0 ?
    C36 C35 C34 . . 112.0(3) ?
    C36 C35 H35A . . 109.2 ?
    C34 C35 H35A . . 109.2 ?
    C36 C35 H35B . . 109.2 ?
    C34 C35 H35B . . 109.2 ?
    H35A C35 H35B . . 107.9 ?
    C35 C36 C37 . . 112.1(3) ?
    C35 C36 H36A . . 109.2 ?
    C37 C36 H36A . . 109.2 ?
    C35 C36 H36B . . 109.2 ?
    C37 C36 H36B . . 109.2 ?
    H36A C36 H36B . . 107.9 ?
    C36 C37 C38 . . 110.9(3) ?
    C36 C37 H37A . . 109.5 ?
    C38 C37 H37A . . 109.5 ?
    C36 C37 H37B . . 109.5 ?
    C38 C37 H37B . . 109.5 ?
    H37A C37 H37B . . 108.0 ?
    C37 C38 C33 . . 111.5(3) ?
    C37 C38 H38A . . 109.3 ?
    C33 C38 H38A . . 109.3 ?
    C37 C38 H38B . . 109.3 ?
    C33 C38 H38B . . 109.3 ?
    H38A C38 H38B . . 108.0 ?
loop_
    _geom_hbond_atom_site_label_D
    _geom_hbond_atom_site_label_H
    _geom_hbond_atom_site_label_A
    _geom_hbond_site_symmetry_A
    _geom_hbond_distance_DH
    _geom_hbond_distance_HA
    _geom_hbond_distance_DA
    _geom_hbond_angle_DHA
    _geom_hbond_publ_flag
    N5 H1N O1 . 0.900(9) 1.879(12) 2.768(4) 169(4) y
    N5 H1N O2 . 0.900(9) 2.79(3) 3.508(4) 138(3) n
    N5 H2N O2 2_666 0.918(12) 1.833(13) 2.746(4) 173(3) y
    N6 H3N O8 2_665 0.907(12) 1.861(13) 2.760(4) 171(3) y
    N6 H4N O7 1_565 0.910(12) 1.865(14) 2.772(4) 174(4) y
_iucr_refine_instructions_details
;
TITL  wt2305w-SohailSaeed-SS-167_28-Feb-2012
CELL  0.71073 9.56410 10.72150 20.80500 87.294 83.226 74.991
ZERR  4 0.00280 0.00310 0.00600 0.005 0.005 0.005
LATT 1
SFAC C H N O
UNIT 76 108 12 24
SHEL 8.000000 0.84
OMIT     4  -1   6
OMIT     2  -5   8
OMIT    -1  -6  14
OMIT    -1  -5  15
OMIT     5   8  12
OMIT     1  -5  14
OMIT     1  -5  15
OMIT     3  -6  11
L.S. 10
FMAP 2
PLAN -20
BOND $H
EQIV $1_1-X,1-Y,1-Z
EQIV $2_1-X,1-Y,-Z
EQIV $3_X,1+Y,Z
HTAB
HTAB N5 O1
HTAB N5 O2
HTAB N5 O2_$1
HTAB N6 O8_$2
HTAB N6 O7_$3
TEMP 23.0
DFIX 0.87 0.01 N5 H1N
SADI 0.01 N5 H1N N5 H2N N6 H3N N6 H4N
MPLA 4 C2 C1 O1 O2
MPLA 6 C2 C3 C4 C5 C6 C7
MPLA 4 C4 N1 O3 O4
MPLA 4 C6 N2 O5 O6
MPLA 4 C8 C9 O7 O8
MPLA 6 C9 C10 C11 C12 C13 C14
MPLA C11 N3 O9 O10
MPLA C13 N4 O11 O12
ACTA
SIZE 0.550 0.260 0.080
LIST 4
WGHT    0.060100    0.198800
FVAR       0.42254
O1    4    0.456912    0.289531    0.421359    11.00000    0.10257    0.08125 =
         0.07961    0.02071   -0.01602   -0.04842
O2    4    0.492378    0.309310    0.524011    11.00000    0.08403    0.07616 =
         0.09711   -0.02963   -0.00078   -0.03233
O3    4    0.336584    0.023344    0.688198    11.00000    0.26398    0.17346 =
         0.06975    0.00748   -0.03521   -0.09720
O4    4    0.213579   -0.107317    0.666959    11.00000    0.20526    0.13961 =
         0.09098    0.03869    0.00964   -0.07750
O5    4    0.104590   -0.131199    0.448661    11.00000    0.10167    0.08195 =
         0.12773    0.00371   -0.01924   -0.05107
O6    4    0.185953   -0.020581    0.375191    11.00000    0.37739    0.22241 =
         0.07859    0.03850   -0.06439   -0.23305
O7    4    0.503075    0.171709    0.024738    11.00000    0.11427    0.09145 =
         0.08317    0.02090   -0.01427   -0.05929
O8    4    0.508903    0.261268   -0.073043    11.00000    0.09999    0.07826 =
         0.06698   -0.00391   -0.02075   -0.03976
O9    4    0.754787    0.602287   -0.119532    11.00000    0.15816    0.10542 =
         0.08955    0.03438   -0.04065   -0.06855
O10   4    0.871052    0.661154   -0.049196    11.00000    0.08429    0.08132 =
         0.11639    0.00011   -0.00564   -0.04080
O11   4    0.865184    0.462387    0.165028    11.00000    0.13065    0.12917 =
         0.08517   -0.02319   -0.03663   -0.04253
O12   4    0.810068    0.279571    0.176320    11.00000    0.12291    0.12169 =
         0.07614    0.01708   -0.03062   -0.02795
N1    3    0.278596   -0.025478    0.651234    11.00000    0.15059    0.10467 =
         0.05988    0.00720    0.00311   -0.03729
N2    3    0.171270   -0.052642    0.430159    11.00000    0.11303    0.07802 =
         0.08525    0.00840   -0.01730   -0.05037
N3    3    0.795202    0.595858   -0.066212    11.00000    0.07622    0.06377 =
         0.08400    0.00259   -0.00691   -0.02364
N4    3    0.818357    0.377908    0.146067    11.00000    0.07632    0.10195 =
         0.06792   -0.01497   -0.00822   -0.01486
N5    3    0.580901    0.493519    0.388838    11.00000    0.06046    0.05034 =
         0.05023    0.00432   -0.00351   -0.01987
H1N   2    0.541837    0.428976    0.404575    11.00000    0.11730
H2N   2    0.560649    0.554775    0.420324    11.00000    0.07482
N6    3    0.542816    0.964207    0.111291    11.00000    0.06094    0.05986 =
         0.05740   -0.00615   -0.00660   -0.02109
H3N   2    0.533252    0.890285    0.094976    11.00000    0.05704
H4N   2    0.533049    1.028423    0.080651    11.00000    0.13035
C1    1    0.445215    0.261980    0.480073    11.00000    0.05790    0.05182 =
         0.07680   -0.00804   -0.00135   -0.01648
C2    1    0.367840    0.156830    0.501027    11.00000    0.04743    0.05046 =
         0.05379   -0.00234   -0.00399   -0.00895
C3    1    0.357229    0.114719    0.565404    11.00000    0.06178    0.06478 =
         0.06340   -0.01139   -0.00685   -0.01199
AFIX  43
H3    2    0.398062    0.150358    0.596078    11.00000   -1.20000
AFIX   0
C4    1    0.286571    0.020872    0.583196    11.00000    0.07447    0.06376 =
         0.05311    0.00136    0.00357   -0.01329
C5    1    0.225281   -0.035854    0.539914    11.00000    0.06757    0.05959 =
         0.07294    0.00291    0.00954   -0.01920
AFIX  43
H5    2    0.177623   -0.099762    0.552828    11.00000   -1.20000
AFIX   0
C6    1    0.237683    0.006167    0.476832    11.00000    0.06202    0.05801 =
         0.05950   -0.00483   -0.00471   -0.02108
C7    1    0.306890    0.100976    0.457138    11.00000    0.05916    0.05306 =
         0.05803    0.00358   -0.00878   -0.01837
AFIX  43
H7    2    0.312571    0.127541    0.413919    11.00000   -1.20000
AFIX   0
C8    1    0.541467    0.246761   -0.016552    11.00000    0.05612    0.05936 =
         0.06427   -0.00823   -0.00112   -0.01696
C9    1    0.633880    0.331075    0.003602    11.00000    0.05094    0.05061 =
         0.04712   -0.00564    0.00120   -0.01057
C10   1    0.671658    0.423229   -0.038780    11.00000    0.05332    0.05308 =
         0.05350   -0.00899   -0.00054   -0.00696
AFIX  43
H10   2    0.641757    0.433296   -0.080079    11.00000   -1.20000
AFIX   0
C11   1    0.753596    0.499834   -0.019556    11.00000    0.05459    0.05096 =
         0.05935   -0.00548   -0.00021   -0.01237
C12   1    0.801511    0.488841    0.040557    11.00000    0.05800    0.06712 =
         0.06770   -0.01501   -0.00602   -0.01540
AFIX  43
H12   2    0.855623    0.542413    0.053037    11.00000   -1.20000
AFIX   0
C13   1    0.765528    0.394566    0.081503    11.00000    0.05496    0.07662 =
         0.04772   -0.00990   -0.00709   -0.01456
C14   1    0.683385    0.316660    0.064119    11.00000    0.05729    0.05981 =
         0.05365   -0.00159   -0.00203   -0.01007
AFIX  43
H14   2    0.660893    0.254038    0.093026    11.00000   -1.20000
AFIX   0
C15   1    0.509429    0.554662    0.330904    11.00000    0.05717    0.06185 =
         0.05673    0.01044   -0.00562   -0.02271
AFIX  13
H15   2    0.554004    0.624431    0.314893    11.00000   -1.20000
AFIX   0
C16   1    0.531510    0.459688    0.277019    11.00000    0.07198    0.09645 =
         0.05396   -0.00478   -0.00705   -0.01343
AFIX  23
H16A  2    0.489667    0.388847    0.292114    11.00000   -1.20000
H16B  2    0.634957    0.424455    0.265028    11.00000   -1.20000
AFIX   0
C17   1    0.461054    0.523829    0.218261    11.00000    0.08250    0.15808 =
         0.05881    0.00838   -0.01109   -0.02416
AFIX  23
H17A  2    0.471475    0.459574    0.185533    11.00000   -1.20000
H17B  2    0.510551    0.588014    0.200226    11.00000   -1.20000
AFIX   0
C18   1    0.300787    0.588125    0.235506    11.00000    0.08053    0.14980 =
         0.06648    0.01169   -0.01802   -0.01491
AFIX  23
H18A  2    0.261254    0.635251    0.197991    11.00000   -1.20000
H18B  2    0.248711    0.522484    0.247444    11.00000   -1.20000
AFIX   0
C19   1    0.278067    0.680156    0.291116    11.00000    0.07209    0.09446 =
         0.09976    0.02172   -0.02037   -0.00910
AFIX  23
H19A  2    0.174513    0.714384    0.303265    11.00000   -1.20000
H19B  2    0.319148    0.752020    0.277184    11.00000   -1.20000
AFIX   0
C20   1    0.349145    0.613232    0.349759    11.00000    0.06384    0.07014 =
         0.07202   -0.00300   -0.00964   -0.01137
AFIX  23
H20A  2    0.336765    0.675296    0.383754    11.00000   -1.20000
H20B  2    0.302541    0.546112    0.366242    11.00000   -1.20000
AFIX   0
C21   1    0.743859    0.442832    0.379310    11.00000    0.04655    0.05837 =
         0.05895   -0.00180   -0.00407   -0.01327
AFIX  13
H21   2    0.767732    0.368499    0.350687    11.00000   -1.20000
AFIX   0
C22   1    0.796825    0.396482    0.444511    11.00000    0.06402    0.06586 =
         0.07847    0.01456   -0.01026   -0.02210
AFIX  23
H22A  2    0.772989    0.468420    0.473885    11.00000   -1.20000
H22B  2    0.748265    0.332020    0.463047    11.00000   -1.20000
AFIX   0
C23   1    0.960144    0.338858    0.436379    11.00000    0.06318    0.07906 =
         0.11319    0.01785   -0.01850   -0.01693
AFIX  23
H23A  2    0.993008    0.312261    0.478444    11.00000   -1.20000
H23B  2    0.982595    0.262727    0.409845    11.00000   -1.20000
AFIX   0
C24   1    1.040649    0.433871    0.405252    11.00000    0.05995    0.09122 =
         0.13132    0.01834   -0.01469   -0.02370
AFIX  23
H24A  2    1.143721    0.391611    0.397591    11.00000   -1.20000
H24B  2    1.028834    0.504805    0.434366    11.00000   -1.20000
AFIX   0
C25   1    0.984146    0.486133    0.341702    11.00000    0.06517    0.09109 =
         0.11036    0.01117    0.00867   -0.02598
AFIX  23
H25A  2    1.009832    0.417170    0.310543    11.00000   -1.20000
H25B  2    1.031080    0.552905    0.325001    11.00000   -1.20000
AFIX   0
C26   1    0.819748    0.541894    0.348774    11.00000    0.05871    0.07730 =
         0.07959    0.01014    0.00351   -0.02529
AFIX  23
H26A  2    0.794381    0.617893    0.375516    11.00000   -1.20000
H26B  2    0.787525    0.567721    0.306528    11.00000   -1.20000
AFIX   0
C27   1    0.428332    1.000589    0.168109    11.00000    0.05710    0.06064 =
         0.05358   -0.00060   -0.00040   -0.01935
AFIX  13
H27   2    0.444427    0.930383    0.200480    11.00000   -1.20000
AFIX   0
C28   1    0.279555    1.015066    0.145224    11.00000    0.06393    0.08331 =
         0.08106   -0.01378   -0.00504   -0.02027
AFIX  23
H28A  2    0.277127    0.935290    0.125782    11.00000   -1.20000
H28B  2    0.262714    1.083237    0.112525    11.00000   -1.20000
AFIX   0
C29   1    0.159431    1.047320    0.201763    11.00000    0.06627    0.07990 =
         0.10606   -0.00531    0.00233   -0.02279
AFIX  23
H29A  2    0.065361    1.059366    0.185900    11.00000   -1.20000
H29B  2    0.171670    0.975767    0.232690    11.00000   -1.20000
AFIX   0
C30   1    0.163342    1.167616    0.234847    11.00000    0.08365    0.08003 =
         0.09130   -0.00150    0.01930   -0.02185
AFIX  23
H30A  2    0.092053    1.181514    0.272762    11.00000   -1.20000
H30B  2    0.137728    1.241286    0.205713    11.00000   -1.20000
AFIX   0
C31   1    0.314021    1.157185    0.255148    11.00000    0.11246    0.08714 =
         0.06641   -0.01958    0.02335   -0.04014
AFIX  23
H31A  2    0.333098    1.091508    0.288958    11.00000   -1.20000
H31B  2    0.315252    1.238786    0.273019    11.00000   -1.20000
AFIX   0
C32   1    0.435072    1.123192    0.199115    11.00000    0.08158    0.07314 =
         0.06242   -0.00786    0.00031   -0.03073
AFIX  23
H32A  2    0.423567    1.193169    0.167291    11.00000   -1.20000
H32B  2    0.529068    1.111301    0.215028    11.00000   -1.20000
AFIX   0
C33   1    0.699138    0.935122    0.124550    11.00000    0.06117    0.05831 =
         0.05995   -0.00112   -0.01078   -0.01935
AFIX  13
H33   2    0.713718    1.010667    0.144944    11.00000   -1.20000
AFIX   0
C34   1    0.740386    0.820917    0.169207    11.00000    0.07106    0.07538 =
         0.07026    0.00424   -0.01269   -0.01922
AFIX  23
H34A  2    0.721895    0.745962    0.150881    11.00000   -1.20000
H34B  2    0.680737    0.837991    0.210462    11.00000   -1.20000
AFIX   0
C35   1    0.899068    0.792697    0.179796    11.00000    0.06981    0.11043 =
         0.09243    0.01150   -0.01986   -0.01818
AFIX  23
H35A  2    0.914715    0.863420    0.203004    11.00000   -1.20000
H35B  2    0.924250    0.715028    0.206357    11.00000   -1.20000
AFIX   0
C36   1    0.997167    0.774786    0.116948    11.00000    0.06805    0.10149 =
         0.11128   -0.00607   -0.01238   -0.01209
AFIX  23
H36A  2    0.992703    0.696211    0.096931    11.00000   -1.20000
H36B  2    1.096825    0.765068    0.125757    11.00000   -1.20000
AFIX   0
C37   1    0.955058    0.886967    0.070570    11.00000    0.06383    0.12071 =
         0.08866   -0.00401    0.00569   -0.02243
AFIX  23
H37A  2    1.014068    0.867645    0.029291    11.00000   -1.20000
H37B  2    0.973849    0.963132    0.087476    11.00000   -1.20000
AFIX   0
C38   1    0.795727    0.914028    0.060697    11.00000    0.06766    0.09058 =
         0.06274    0.00104    0.00100   -0.01796
AFIX  23
H38A  2    0.779508    0.841841    0.038888    11.00000   -1.20000
H38B  2    0.769723    0.990251    0.033210    11.00000   -1.20000
HKLF 4
REM   wt2305w-SohailSaeed-SS-167_28-Feb-2012
REM R1 =  0.0543 for   3055 Fo > 4sig(Fo)  and  0.1467 for all   7054 data
REM    521 parameters refined using      7 restraints
END
WGHT      0.0608      0.1747
REM Highest difference peak  0.218,  deepest hole -0.222,  1-sigma level  0.040
Q1    1   0.3273 -0.0693  0.3633  11.00000  0.05    0.22
Q2    1   0.1379  0.0329  0.3826  11.00000  0.05    0.19
Q3    1   0.5896  0.3491  0.0478  11.00000  0.05    0.18
Q4    1   0.2413  0.1457  0.5479  11.00000  0.05    0.18
Q5    1   0.2545  0.1948  0.4990  11.00000  0.05    0.16
Q6    1   0.4423  0.2827 -0.0298  11.00000  0.05    0.16
Q7    1   0.6010  0.2477  0.4206  11.00000  0.05    0.15
Q8    1   0.3307 -0.0795  0.5449  11.00000  0.05    0.15
Q9    1   0.1777  0.0596  0.5787  11.00000  0.05    0.15
Q10   1   0.2636 -0.0838  0.4069  11.00000  0.05    0.15
Q11   1   0.5930  0.2287 -0.0638  11.00000  0.05    0.14
Q12   1   0.7939  0.4036  0.0382  11.00000  0.05    0.14
Q13   1   0.6185  0.1170  0.0235  11.00000  0.05    0.14
Q14   1   0.5039  0.3505 -0.0707  11.00000  0.05    0.14
Q15   1   0.5318  0.4598 -0.0502  11.00000  0.05    0.14
Q16   1   0.4032  0.2235 -0.0524  11.00000  0.05    0.14
Q17   1   0.2372  1.1262  0.0972  11.00000  0.05    0.13
Q18   1   0.8738  0.3643  0.0834  11.00000  0.05    0.13
Q19   1   0.4534  0.3839 -0.0027  11.00000  0.05    0.13
Q20   1   0.2124  0.7938  0.3288  11.00000  0.05    0.13
;
