# Supplementary material for: Dicyclo­hexyl­ammonium 3,5-dinitro­benzoate
Source: Acta Crystallogr Sect E Struct Rep Online. 2012 Jun 23;68(Pt 7):o2168. doi: 10.1107/S1600536812027389 (PMC3393974; doi:10.1107/S1600536812027389)
Supplement: Supplementary file 2 [file e-68-o2168-Isup2.hkl]

# 
# h,k,l, Fc-squared, Fo-squared, sigma(Fo-squared) and status flag 
# 
data_I
_shelx_title '  wt2305w-SohailSaeed-SS-167_28-Feb-2012' 
_shelx_refln_list_code          4 
_shelx_F_calc_maximum      239.94 
_exptl_crystal_F_000       840.00 
_reflns_d_resolution_high  0.8400 
 
loop_ 
 _symmetry_equiv_pos_as_xyz 
 'x, y, z' 
 '-x, -y, -z' 
 
_cell_length_a     9.5641 
_cell_length_b    10.7215 
_cell_length_c    20.8050 
_cell_angle_alpha  87.294 
_cell_angle_beta   83.226 
_cell_angle_gamma  74.991 
 
_shelx_F_squared_multiplier     1.000 
 
loop_ 
 _refln_index_h 
 _refln_index_k 
 _refln_index_l 
 _refln_F_squared_calc 
 _refln_F_squared_meas 
 _refln_F_squared_sigma 
 _refln_observed_status 
   2   0   0     5862.52     5340.26     73.87 o 
   3   0   0     4157.49     3914.32     53.46 o 
   4   0   0     5105.97     5083.59     69.39 o 
   5   0   0       57.05       58.22      4.34 o 
   6   0   0      370.42      381.27     12.33 o 
   7   0   0        0.60       -1.96      6.19 o 
   8   0   0       10.90        7.56      6.33 o 
   9   0   0       10.54        5.77     11.59 o 
  10   0   0        4.35       17.31     12.15 o 
 -10   1   0        0.08       -7.06     11.03 o 
  -9   1   0        0.73       -0.10      6.33 o 
  -8   1   0        0.89       -0.46      5.15 o 
  -7   1   0       47.53       60.54      6.82 o 
  -6   1   0      275.30      260.34      7.86 o 
  -5   1   0       68.62       92.07      4.94 o 
  -4   1   0      311.76      315.56      7.42 o 
  -3   1   0     2521.98     2475.59     32.17 o 
  -2   1   0     1631.58     1709.50     27.36 o 
  -1   1   0      150.12      154.30      5.11 o 
   1   1   0       50.12       55.06      2.46 o 
   2   1   0     1168.54     1159.76     16.38 o 
   3   1   0       63.79       72.18      3.55 o 
   4   1   0      187.45      196.95      5.37 o 
   5   1   0      537.81      611.31     10.86 o 
   6   1   0        1.33        4.30      4.14 o 
   7   1   0      127.87      143.07      8.63 o 
   8   1   0       43.40       38.82     12.15 o 
   9   1   0        3.31        4.26     11.43 o 
  10   1   0        0.02        8.23     11.76 o 
  11   1   0        1.60       -3.47     12.94 o 
 -10   2   0        0.84       -6.67     11.87 o 
  -9   2   0        0.80        1.19      6.01 o 
  -8   2   0       16.33       18.69     12.35 o 
  -7   2   0      138.40      147.61      8.55 o 
  -6   2   0       18.28       29.14      6.59 o 
  -5   2   0       53.37       66.17      6.14 o 
  -4   2   0     1855.70     1753.77     23.91 o 
  -3   2   0      116.12      121.97      4.38 o 
  -2   2   0    20298.05    20083.98    412.30 o 
  -1   2   0    11917.30    12134.70    348.59 o 
   0   2   0    15152.07    13804.38    315.84 o 
   1   2   0     8982.20     8093.76    185.62 o 
   2   2   0      406.28      428.15     12.27 o 
   3   2   0       24.28       32.09      9.05 o 
   4   2   0      294.68      279.53      8.76 o 
   5   2   0     1147.40     1093.03     16.92 o 
   6   2   0      307.16      284.35      7.54 o 
   7   2   0       20.49       24.68      4.90 o 
   8   2   0       58.94       59.39      8.46 o 
   9   2   0        1.08        9.35     12.15 o 
  10   2   0        0.10      -11.48     11.48 o 
  11   2   0        1.17       13.50     12.94 o 
  -9   3   0        1.99       -0.59      6.73 o 
  -8   3   0        0.38       -0.93      5.90 o 
  -7   3   0       80.85       80.78      8.54 o 
  -6   3   0        7.08       23.44      6.66 o 
  -5   3   0       25.48       43.71      5.91 o 
  -4   3   0      137.96      117.56      5.32 o 
  -3   3   0        3.08        6.76      3.15 o 
  -2   3   0     2146.94     2078.87     49.25 o 
  -1   3   0      328.52      341.37     14.51 o 
   0   3   0      577.31      629.67     17.98 o 
   1   3   0       46.82       63.80      5.60 o 
   2   3   0     1484.06     1429.56     34.78 o 
   3   3   0        4.03        5.32      4.76 o 
   4   3   0        2.77        7.95      6.22 o 
   5   3   0       36.26       46.24      7.51 o 
   6   3   0        7.14       11.44      6.21 o 
   7   3   0       67.00       68.06      8.15 o 
   8   3   0       95.93       93.77      8.90 o 
   9   3   0        1.56        2.59      7.70 o 
  10   3   0        0.56       -5.94     12.04 o 
  11   3   0       18.31       42.90     15.18 o 
  -9   4   0        0.89        3.61      9.89 o 
  -8   4   0        3.53       -0.73      5.84 o 
  -7   4   0      152.74      142.78      8.62 o 
  -6   4   0      360.54      316.45     10.24 o 
  -5   4   0       15.78       18.11      8.62 o 
  -4   4   0      385.30      352.53      9.87 o 
  -3   4   0      106.66      124.48      9.15 o 
  -2   4   0      155.44      199.87     38.28 o 
  -1   4   0     1213.48     1285.45     27.41 o 
   0   4   0      401.35      438.51     14.73 o 
   1   4   0      338.30      292.66     11.48 o 
   2   4   0     3432.37     3262.17     76.62 o 
   3   4   0     2489.80     2435.17     58.25 o 
   4   4   0      948.86     1056.08     28.01 o 
   5   4   0       19.30       21.50      5.23 o 
   6   4   0      449.97      443.38     13.23 o 
   7   4   0      190.31      184.68     10.84 o 
   8   4   0       15.31       25.50      7.99 o 
   9   4   0        0.05        1.34      7.62 o 
  10   4   0        8.76       24.53     15.85 o 
  -8   5   0       14.20       15.89     16.72 o 
  -7   5   0        5.98        6.99      5.65 o 
  -6   5   0        6.86        9.85      5.95 o 
  -5   5   0       10.10        3.89      6.31 o 
  -4   5   0       80.41       79.41      7.21 o 
  -3   5   0       19.82       22.92      7.39 o 
  -2   5   0      569.48      583.38     16.24 o 
  -1   5   0        6.28        2.76      5.55 o 
   0   5   0       11.39       16.41      5.71 o 
   1   5   0      588.58      622.17     18.65 o 
   2   5   0     1569.26     1650.58     41.00 o 
   3   5   0        0.31        1.06      4.76 o 
   4   5   0       17.84       16.75      6.44 o 
   5   5   0        9.98       11.83      5.87 o 
   6   5   0       82.78       78.42     12.80 o 
   7   5   0       67.75       74.21      8.18 o 
   8   5   0        3.87       10.42      7.66 o 
   9   5   0       21.92        6.65      8.49 o 
  10   5   0        0.06       -8.15      8.73 o 
  11   5   0        1.63        2.58     16.41 o 
  -8   6   0       26.11       19.25      7.18 o 
  -7   6   0        0.01       -0.03      6.66 o 
  -6   6   0      162.73      159.25      9.68 o 
  -5   6   0        8.51        5.19      5.78 o 
  -4   6   0        0.07       -5.04      6.57 o 
  -3   6   0        4.30        9.00      7.22 o 
  -2   6   0       41.13       49.91      9.02 o 
  -1   6   0       12.85       16.01      6.41 o 
   0   6   0      204.41      212.50     12.43 o 
   1   6   0      111.25       93.48      9.07 o 
   2   6   0      100.53       98.47      9.02 o 
   3   6   0       72.24       71.97      7.11 o 
   4   6   0      444.31      405.24     14.90 o 
   5   6   0       24.93       30.36      8.68 o 
   6   6   0       58.23       67.00      7.74 o 
   7   6   0      322.30      297.54     12.45 o 
   8   6   0       62.02       77.18      9.62 o 
   9   6   0       11.63       10.65      8.11 o 
  10   6   0        1.04       -1.16     11.76 o 
  11   6   0        0.89      -11.48     11.48 o 
  -7   7   0        1.12        0.98      6.79 o 
  -6   7   0        4.53       -0.47      7.20 o 
  -5   7   0       45.29       60.58      8.39 o 
  -4   7   0        0.42       -3.02      5.97 o 
  -3   7   0        0.00        0.42      6.00 o 
  -2   7   0       46.45       62.43     12.55 o 
  -1   7   0      245.02      261.67     11.63 o 
   0   7   0      384.53      389.22     16.64 o 
   1   7   0      370.81      390.00     15.85 o 
   2   7   0       11.43       11.31      7.06 o 
   3   7   0       88.62       93.09      9.13 o 
   4   7   0      161.85      150.44     10.47 o 
   5   7   0       33.16       29.46      9.13 o 
   6   7   0       69.96       73.17      8.47 o 
   7   7   0       37.15       38.63      8.43 o 
   8   7   0        8.10        3.17      7.99 o 
   9   7   0        5.21        8.07     10.53 o 
  10   7   0        2.82        3.53     11.71 o 
  -6   8   0       24.45       27.85      7.68 o 
  -5   8   0       84.41       60.86     24.62 o 
  -4   8   0        3.81        1.46      5.40 o 
  -3   8   0        9.07        3.99      4.65 o 
  -2   8   0       26.51       34.88     10.31 o 
  -1   8   0        0.00       -0.02      7.95 o 
   0   8   0       38.50       46.99      9.69 o 
   1   8   0       25.40       36.85      9.47 o 
   2   8   0      115.62      134.20     11.54 o 
   3   8   0       32.55       37.64      8.85 o 
   4   8   0        4.06        5.66      8.35 o 
   5   8   0        1.89        5.60      9.02 o 
   6   8   0      110.70      103.09      8.83 o 
   7   8   0        0.20        1.82      7.45 o 
   8   8   0       18.31        4.70     10.70 o 
   9   8   0       11.10        7.00     11.48 o 
  10   8   0        3.11       -1.62     11.09 o 
  -5   9   0       35.17       13.01      5.66 o 
  -4   9   0        5.17        1.60      3.91 o 
  -3   9   0       36.28       64.19     10.64 o 
  -2   9   0        2.43       -2.58      3.87 o 
  -1   9   0        3.13        4.75      7.78 o 
   0   9   0        6.95        7.46      7.51 o 
   1   9   0       21.76       30.86      9.02 o 
   2   9   0      202.67      197.33     13.33 o 
   3   9   0      140.42      167.81     13.83 o 
   4   9   0      119.20      119.08     12.27 o 
   5   9   0        2.51       -2.91      8.74 o 
   6   9   0        0.26       -3.86     12.43 o 
   7   9   0        5.97        8.46     11.43 o 
   8   9   0        0.08       12.99     11.65 o 
   9   9   0        0.00       -0.78     12.04 o 
  -4  10   0        0.80        2.90      9.49 o 
  -3  10   0       13.15       28.01     10.31 o 
  -2  10   0       13.03        5.32      5.15 o 
  -1  10   0        5.24        3.64      9.02 o 
   0  10   0        4.60        9.35      9.24 o 
   1  10   0        7.22        1.90      7.95 o 
   2  10   0      108.42      127.75      9.36 o 
   3  10   0        0.28       -2.35     10.98 o 
   6  10   0       54.23       76.34     14.95 o 
   7  10   0        6.25        8.01     13.83 o 
   8  10   0       10.82       31.31     14.51 o 
   9  10   0        5.75        3.36     12.49 o 
  -3  11   0        1.51       -2.30      3.16 o 
  -2  11   0        0.63       -0.29      2.44 o 
  -1  11   0        2.95        6.85      5.69 o 
   0  11   0       14.01        9.84      5.01 o 
   1  11   0        0.87       18.20      8.96 o 
   2  11   0       44.83       91.58     18.43 o 
   5  11   0       53.84      189.93     24.03 o 
   6  11   0       17.00       23.64     16.75 o 
   7  11   0        0.69        9.24     13.22 o 
   8  11   0        2.11        6.33     14.84 o 
   0  12   0       18.53        5.34      8.12 o 
   5  12   0        0.13       68.39     20.28 o 
   6  12   0        1.37       12.60     15.63 o 
  -6 -12   1        0.00       12.27     17.20 o 
  -5 -12   1        9.62       27.84     20.16 o 
  -4 -12   1        0.03       37.36     20.05 o 
  -3 -12   1        5.77       50.19     27.17 o 
   0 -12   1       16.88        4.42      3.30 o 
  -7 -11   1        0.15      -10.08     14.17 o 
  -6 -11   1       12.39       27.00     15.57 o 
  -5 -11   1        0.05       10.31     16.47 o 
  -4 -11   1       14.75       57.80     18.04 o 
  -1 -11   1        7.97        8.40      9.13 o 
   0 -11   1        3.47        3.86      9.80 o 
   1 -11   1        1.12       -6.55      8.91 o 
   2 -11   1        2.01        4.47      2.97 o 
   3 -11   1        0.71       -4.73      4.73 o 
  -8 -10   1        0.05       10.53     13.83 o 
  -7 -10   1        0.77        3.86     12.66 o 
  -6 -10   1       42.19       80.94     16.30 o 
  -5 -10   1       24.45       49.51     13.11 o 
  -1 -10   1       40.10       47.61      9.07 o 
   0 -10   1        0.10       -2.33      7.07 o 
   1 -10   1        3.83       -1.40      8.29 o 
   2 -10   1        1.66        7.06      8.96 o 
   3 -10   1        6.98       -0.71      3.89 o 
   4 -10   1        5.14        2.21      4.34 o 
  -9  -9   1        0.40       -1.06     11.71 o 
  -8  -9   1        0.22       -0.28     12.15 o 
  -7  -9   1       41.85       67.04     14.23 o 
  -5  -9   1       89.82      122.83     15.79 o 
  -4  -9   1      484.96      457.72     17.92 o 
  -3  -9   1       21.16       42.96     10.64 o 
  -2  -9   1       10.13       27.39      9.02 o 
  -1  -9   1        5.07        2.58      7.67 o 
   0  -9   1        3.53        5.63      9.27 o 
   1  -9   1        1.30       -4.96      7.53 o 
   2  -9   1       26.79       26.61      9.86 o 
   3  -9   1       22.16       14.93     10.39 o 
   4  -9   1        5.35        4.20      4.38 o 
   5  -9   1        1.43       -0.16      5.15 o 
 -10  -8   1        0.03      -11.03     11.03 o 
  -9  -8   1        3.10      -10.64     10.64 o 
  -8  -8   1        1.40       10.92     11.26 o 
  -7  -8   1       42.08       38.14     12.27 o 
  -6  -8   1      103.69      141.37     15.85 o 
  -5  -8   1      198.74      179.82     10.51 o 
  -4  -8   1      539.97      477.49     17.64 o 
  -3  -8   1       43.69       52.59      9.47 o 
  -2  -8   1       53.50       49.79      8.35 o 
  -1  -8   1        0.65        7.39      7.45 o 
   0  -8   1        5.68       12.27      9.07 o 
   1  -8   1       34.17       50.67      8.87 o 
   2  -8   1       26.35       30.65     10.05 o 
   3  -8   1      239.19      302.78     13.64 o 
   4  -8   1       26.89       34.61      9.30 o 
   5  -8   1        0.15        2.39      5.33 o 
   6  -8   1        2.83       -6.49     12.29 o 
 -10  -7   1        3.14      -10.98     10.98 o 
  -9  -7   1       70.53       78.86     13.78 o 
  -8  -7   1       13.76       11.20     10.70 o 
  -7  -7   1       30.90       22.89      7.33 o 
  -6  -7   1      290.29      269.40     22.63 o 
  -5  -7   1        7.04        0.05      6.28 o 
  -4  -7   1       76.85       97.74      9.52 o 
  -3  -7   1      393.83      443.32     16.41 o 
  -2  -7   1      166.04      159.52     10.98 o 
  -1  -7   1       30.40       29.41      7.34 o 
   0  -7   1      370.46      400.25     16.47 o 
   1  -7   1        0.29       -5.09      6.73 o 
   2  -7   1       99.52      112.81     23.55 o 
   3  -7   1       19.05       19.24      8.52 o 
   4  -7   1       69.11       71.94      6.39 o 
   5  -7   1        7.94        3.71      8.18 o 
   6  -7   1        0.99        3.05      6.07 o 
   7  -7   1        0.88       -5.63      6.27 o 
 -10  -6   1        0.11       -9.52     10.98 o 
  -9  -6   1       55.11       64.14      9.79 o 
  -8  -6   1       45.02       53.81     10.05 o 
  -7  -6   1      250.60      262.83     12.10 o 
  -6  -6   1        1.10        3.09      6.62 o 
  -5  -6   1       54.78       60.85      6.56 o 
  -4  -6   1       13.66       23.36      7.17 o 
  -3  -6   1      184.39      166.63      9.75 o 
  -2  -6   1      101.33      120.03      8.96 o 
  -1  -6   1      181.69      216.87     10.87 o 
   0  -6   1      328.83      307.95     13.50 o 
   1  -6   1      505.71      496.17     14.72 o 
   2  -6   1      346.87      379.83     14.08 o 
   3  -6   1       14.43       16.65      7.91 o 
   4  -6   1       16.89       11.32      8.79 o 
   5  -6   1        7.36       12.29      6.68 o 
   6  -6   1        6.07        5.25      6.15 o 
   7  -6   1       19.49       16.40      6.42 o 
   8  -6   1        5.16       -2.48      6.05 o 
 -10  -5   1       10.25        7.57      8.69 o 
  -9  -5   1        0.03        3.47      7.69 o 
  -8  -5   1       62.39       77.17      9.47 o 
  -7  -5   1      239.99      227.16     13.67 o 
  -6  -5   1      111.53      135.36      9.19 o 
  -5  -5   1       20.14       33.49      6.10 o 
  -4  -5   1       11.73       10.07      4.83 o 
  -3  -5   1      526.04      511.77     15.68 o 
  -2  -5   1     2074.27     2098.49     50.75 o 
  -1  -5   1        0.54       -1.85      5.15 o 
   0  -5   1       35.59       27.39      5.88 o 
   1  -5   1      145.31      118.13      7.96 o 
   2  -5   1        3.07        1.74     11.59 o 
   3  -5   1      161.69      152.48      9.49 o 
   4  -5   1        0.78       10.05      8.56 o 
   5  -5   1        8.66        8.45      6.68 o 
   6  -5   1        9.92        8.06      5.91 o 
   7  -5   1       10.93       15.74      6.69 o 
   8  -5   1        0.00        0.39      6.05 o 
 -11  -4   1        1.98       -0.95     15.63 o 
 -10  -4   1        0.15       -5.83      8.21 o 
  -9  -4   1        0.17       -2.44      7.54 o 
  -8  -4   1        5.91        3.44      7.88 o 
  -7  -4   1      134.34      153.72     17.67 o 
  -6  -4   1       72.24       77.15      7.57 o 
  -5  -4   1        1.36        7.64      5.10 o 
  -4  -4   1      898.44      887.73     18.48 o 
  -3  -4   1       23.77       35.29      5.43 o 
  -2  -4   1        0.46       -1.51      3.98 o 
  -1  -4   1      922.88      980.75     25.48 o 
   0  -4   1       96.58       89.22      7.84 o 
   1  -4   1      662.25      687.93     16.64 o 
   2  -4   1      499.68      465.73     13.29 o 
   3  -4   1      107.25      125.58     10.89 o 
   4  -4   1       18.24        6.08     16.66 o 
   5  -4   1      122.39      126.38      7.76 o 
   6  -4   1       49.97       53.59      6.64 o 
   7  -4   1        0.88        4.70      5.39 o 
   8  -4   1        5.00        2.90      8.54 o 
   9  -4   1        0.00       -4.62      7.07 o 
 -11  -3   1        0.09       21.00     13.55 o 
 -10  -3   1        0.04      -10.70     12.38 o 
  -9  -3   1       11.21       12.67      7.79 o 
  -8  -3   1      196.94      177.84     10.63 o 
  -7  -3   1        4.79       11.28      6.89 o 
  -6  -3   1       49.71       63.54      7.37 o 
  -5  -3   1      122.93      129.69      8.54 o 
  -4  -3   1       24.02       33.05      7.34 o 
  -3  -3   1      480.84      490.88     11.41 o 
  -2  -3   1       23.27       39.26      4.65 o 
  -1  -3   1       14.47        7.11      4.09 o 
   0  -3   1       80.56       69.40      5.77 o 
   1  -3   1     1969.96     1967.15     39.21 o 
   2  -3   1        0.27        9.25      5.16 o 
   3  -3   1       25.71       36.15      6.73 o 
   4  -3   1     1694.55     1674.87     28.00 o 
   5  -3   1      357.30      389.28     10.59 o 
   6  -3   1       22.39       25.53      7.64 o 
   7  -3   1      172.24      153.82      9.07 o 
   8  -3   1        4.11        0.75      6.33 o 
   9  -3   1        0.94        0.85      6.75 o 
 -11  -2   1        0.09       14.90     14.34 o 
 -10  -2   1        0.30       -8.18     11.71 o 
  -9  -2   1        0.07        1.57     11.03 o 
  -8  -2   1       32.61       25.59      7.73 o 
  -7  -2   1       44.48       58.05      7.99 o 
  -6  -2   1      184.43      159.50      9.15 o 
  -5  -2   1      524.73      497.77     12.98 o 
  -4  -2   1       20.52       25.98      4.29 o 
  -3  -2   1       90.68      100.22      6.39 o 
  -2  -2   1       43.70       47.28      8.15 o 
  -1  -2   1     9874.65     9660.15    221.75 o 
   0  -2   1     4469.45     4596.17    106.20 o 
   1  -2   1      384.76      396.34     10.23 o 
   2  -2   1       70.08       95.22     13.58 o 
   3  -2   1      166.18      168.59      8.38 o 
   4  -2   1      553.61      530.51     12.63 o 
   5  -2   1        1.79       -0.24      4.57 o 
   6  -2   1       30.83       41.04      6.01 o 
   7  -2   1      102.72       96.92      7.64 o 
   8  -2   1       57.26       74.73      7.81 o 
   9  -2   1        0.87       -5.68      6.70 o 
  10  -2   1        1.00        2.86     12.43 o 
 -11  -1   1        8.42       10.70     15.18 o 
 -10  -1   1       17.69       23.02     12.43 o 
  -9  -1   1       12.97       10.25     11.65 o 
  -8  -1   1      135.21      127.40      8.26 o 
  -7  -1   1      486.31      466.42     10.51 o 
  -6  -1   1       10.04       17.35      4.27 o 
  -5  -1   1       28.93       30.78      3.86 o 
  -4  -1   1      835.18      782.91     12.63 o 
  -3  -1   1      345.26      372.84      7.48 o 
  -2  -1   1     4332.80     4125.95     71.18 o 
  -1  -1   1      377.24      345.03     10.47 o 
   1  -1   1      272.59      294.13     11.87 o 
   2  -1   1    14518.32    14109.82    262.11 o 
   3  -1   1     4586.08     4639.50     71.32 o 
   4  -1   1     4066.81     4361.68     67.65 o 
   5  -1   1      696.47      781.11     13.38 o 
   6  -1   1       47.82       54.49      6.44 o 
   7  -1   1        1.93        5.02      5.54 o 
   8  -1   1       69.82       88.60     16.97 o 
   9  -1   1       24.66       31.44      7.93 o 
  10  -1   1        0.49        2.58     12.04 o 
 -10   0   1        3.46        7.11     12.49 o 
  -9   0   1        6.17       10.53     11.76 o 
  -8   0   1        2.95       -4.71      6.28 o 
  -7   0   1        4.32        2.22      5.04 o 
  -6   0   1       44.29       60.06      6.39 o 
  -5   0   1      188.80      214.27      6.58 o 
  -4   0   1      256.15      250.01      6.39 o 
  -3   0   1      180.15      148.38      5.57 o 
  -2   0   1     1074.73     1057.46     16.20 o 
   2   0   1      242.89      262.30      9.49 o 
   3   0   1     1783.49     1656.58     23.65 o 
   4   0   1        4.68        3.98      2.75 o 
   5   0   1        1.44        2.04      3.19 o 
   6   0   1      359.34      348.82      8.42 o 
   7   0   1        0.10        6.13      5.56 o 
   8   0   1       28.13       29.08      7.09 o 
   9   0   1       19.21        9.58     11.48 o 
  10   0   1        0.08        6.89     10.81 o 
 -10   1   1       11.05       12.38     12.21 o 
  -9   1   1       55.01       66.72      8.00 o 
  -8   1   1       94.50       92.65      7.71 o 
  -7   1   1        0.45       -2.85      8.46 o 
  -6   1   1        6.85       -0.19      4.85 o 
  -5   1   1      225.64      216.60      7.11 o 
  -4   1   1        0.00       -0.12      3.03 o 
  -3   1   1      934.13      909.63     16.64 o 
  -2   1   1    57571.93    54077.82    758.98 o 
  -1   1   1      252.19      248.78      4.70 o 
   1   1   1     2457.56     2420.50     56.51 o 
   2   1   1      212.80      180.52      7.34 o 
   3   1   1     1075.22     1065.46     31.70 o 
   4   1   1     4100.95     4166.96     62.10 o 
   5   1   1      200.74      206.02      8.18 o 
   6   1   1       89.09       92.25      6.23 o 
   7   1   1      274.77      262.56      7.77 o 
   8   1   1      146.02      149.88     15.51 o 
   9   1   1        2.55        3.36     11.54 o 
  10   1   1        0.84       12.77     12.66 o 
  11   1   1       11.59       19.44     13.39 o 
 -10   2   1        0.29        8.18     12.77 o 
  -9   2   1        0.16       12.24      7.05 o 
  -8   2   1        9.79        5.32      5.96 o 
  -7   2   1        0.04       -5.66      6.44 o 
  -6   2   1       54.90       67.95      7.11 o 
  -5   2   1      125.12      111.51     10.37 o 
  -4   2   1       14.19       13.63      3.53 o 
  -3   2   1       69.28       76.59      4.13 o 
  -2   2   1     1969.27     1873.97     41.55 o 
  -1   2   1      783.17      758.61     10.84 o 
   0   2   1      840.79      786.11     19.94 o 
   1   2   1      283.49      329.62      9.41 o 
   2   2   1     1505.27     1404.97     34.22 o 
   3   2   1      334.91      302.74     12.10 o 
   4   2   1       72.91       86.97      4.20 o 
   5   2   1        5.66        7.16      2.98 o 
   6   2   1      382.20      372.33      8.45 o 
   7   2   1       43.31       58.45      7.41 o 
   8   2   1        6.75       15.72      7.46 o 
   9   2   1       56.07       57.69     13.05 o 
  10   2   1       17.08       12.27     12.49 o 
  11   2   1       10.24       17.76     13.44 o 
  -9   3   1        0.83        0.34      6.78 o 
  -8   3   1       17.86       26.28      6.86 o 
  -7   3   1        0.26       -2.30      5.55 o 
  -6   3   1       14.81        1.14      5.58 o 
  -5   3   1      244.91      254.17      9.08 o 
  -4   3   1     4765.14     4618.72     59.17 o 
  -3   3   1     1036.38     1040.23     15.21 o 
  -2   3   1      661.46      643.91     10.15 o 
  -1   3   1      448.49      483.66     12.25 o 
   0   3   1     1034.02      984.44     25.93 o 
   1   3   1     7447.80     6954.56    160.08 o 
   2   3   1      806.17      768.86     20.50 o 
   3   3   1     1420.98     1379.21     34.50 o 
   4   3   1       56.65       74.55      7.39 o 
   5   3   1     1103.76     1147.41     23.28 o 
   6   3   1      224.52      252.54     10.44 o 
   7   3   1       44.67       40.25      7.26 o 
   8   3   1       17.00       33.53      7.82 o 
   9   3   1        3.80        3.77      7.62 o 
  10   3   1       10.47       11.54     14.17 o 
  11   3   1        3.71       -3.47     13.44 o 
  -9   4   1        0.18       -3.02      6.53 o 
  -8   4   1        3.24       -0.68     10.11 o 
  -7   4   1        1.66        3.94      6.10 o 
  -6   4   1       69.52       82.80     11.88 o 
  -5   4   1        6.94       10.08      6.03 o 
  -4   4   1       89.78       85.93      6.92 o 
  -3   4   1       30.82       37.12      3.95 o 
  -2   4   1     1099.09     1132.84     21.18 o 
  -1   4   1      154.10      152.29      7.67 o 
   0   4   1       34.90       58.64      6.78 o 
   1   4   1        1.84       12.38      5.38 o 
   2   4   1      902.38      880.49     23.36 o 
   3   4   1       66.11       76.34      6.67 o 
   4   4   1       90.80      108.60      8.74 o 
   5   4   1       94.86      123.00     10.25 o 
   6   4   1       47.23       50.62      7.22 o 
   7   4   1       84.56       99.87      8.96 o 
   8   4   1        6.53       -1.96      7.24 o 
   9   4   1        9.56       11.12     11.73 o 
  10   4   1        0.00        5.99     14.84 o 
  11   4   1       11.52       29.35     15.46 o 
  -8   5   1        7.51       10.99      7.14 o 
  -7   5   1        8.33        5.02      6.55 o 
  -6   5   1      227.59      244.59     10.71 o 
  -5   5   1      194.19      177.79     10.47 o 
  -4   5   1        1.16       -5.73      6.30 o 
  -3   5   1      243.99      246.27      8.78 o 
  -2   5   1      172.19      158.42      9.27 o 
  -1   5   1      162.37      156.65      8.52 o 
   0   5   1      975.64      970.33     27.17 o 
   1   5   1     2753.24     2791.51     67.44 o 
   2   5   1     1746.76     1810.99     44.75 o 
   3   5   1       79.19       78.13      7.56 o 
   4   5   1      451.80      449.09     15.74 o 
   5   5   1        9.41       13.89      7.28 o 
   6   5   1       93.92      105.82      8.42 o 
   7   5   1        5.01        0.41      7.39 o 
   8   5   1      112.52      130.48     10.29 o 
   9   5   1       18.63       23.22      8.24 o 
  10   5   1       31.39       24.23     12.63 o 
  11   5   1        1.07       16.75     14.56 o 
  -8   6   1        5.22        0.71      6.23 o 
  -7   6   1       37.01       33.52     11.71 o 
  -6   6   1        9.64        9.44      7.06 o 
  -5   6   1       39.39       47.73      8.27 o 
  -4   6   1      119.72      129.86      7.87 o 
  -3   6   1        2.53        9.45      5.93 o 
  -2   6   1        0.22        3.17      7.40 o 
  -1   6   1      229.80      251.03     10.82 o 
   0   6   1       18.10       12.94      7.17 o 
   1   6   1      999.19      978.56     27.67 o 
   2   6   1        5.89       15.40      6.16 o 
   3   6   1       38.97       35.79      6.72 o 
   4   6   1       82.01      102.84      9.52 o 
   5   6   1        4.07       10.14      7.39 o 
   6   6   1        7.23       13.44      9.07 o 
   7   6   1        1.98       -6.85      6.85 o 
   8   6   1        2.95        0.71      7.45 o 
   9   6   1       21.23       22.19      8.97 o 
  10   6   1        0.18       -2.92      8.88 o 
  11   6   1        0.99       -3.40      9.30 o 
  -7   7   1        9.67        6.42      8.71 o 
  -6   7   1       37.55       28.56      7.19 o 
  -5   7   1       55.46       56.83      8.31 o 
  -4   7   1        0.84       -4.54      6.26 o 
  -3   7   1       17.27       12.98      6.63 o 
  -2   7   1       21.72       24.07      6.15 o 
  -1   7   1        0.73       -1.89      7.26 o 
   0   7   1      255.11      276.47     14.39 o 
   1   7   1      156.23      155.49     11.65 o 
   2   7   1        1.11        8.01      7.23 o 
   3   7   1      113.02      114.37     10.19 o 
   4   7   1      149.73      132.86     11.31 o 
   5   7   1        4.00       12.43      9.13 o 
   6   7   1      168.89      125.07     11.76 o 
   7   7   1       17.68       14.99      7.56 o 
   8   7   1      182.26      158.50     10.71 o 
   9   7   1        0.29       -0.58      8.42 o 
  10   7   1        3.77       -7.45     10.36 o 
  -6   8   1       13.15       14.30      9.75 o 
  -5   8   1        0.10        1.51      7.03 o 
  -4   8   1       26.60       10.26     11.96 o 
  -3   8   1       96.34       80.82     12.10 o 
  -2   8   1       31.80       31.23      6.43 o 
  -1   8   1        5.67        9.26      8.40 o 
   0   8   1       23.76       58.03     10.25 o 
   1   8   1       77.14       61.56      9.86 o 
   2   8   1      248.94      262.30     15.07 o 
   3   8   1        0.97        3.02      9.24 o 
   4   8   1      220.54      204.72     12.55 o 
   5   8   1        0.20        4.14      9.41 o 
   6   8   1       10.70        5.94      9.41 o 
   7   8   1        0.04       -0.34      7.38 o 
   8   8   1       51.81       34.61      8.57 o 
   9   8   1        0.06       -9.97      9.97 o 
  10   8   1        0.55        3.47     11.26 o 
  -5   9   1       14.31        6.28      4.97 o 
  -4   9   1       18.62        9.68      6.22 o 
  -3   9   1        9.65       -0.03      4.17 o 
  -2   9   1       20.47       16.00      8.93 o 
  -1   9   1       17.24       10.80     10.70 o 
   0   9   1       37.35       51.95      8.71 o 
   1   9   1        0.47       -3.36      9.24 o 
   2   9   1      205.60      224.15     14.11 o 
   3   9   1       20.59       19.94     10.53 o 
   4   9   1      432.17      422.54     17.92 o 
   5   9   1       16.40       24.03     10.53 o 
   6   9   1       43.63       37.42      9.58 o 
   7   9   1       18.79       37.02     12.43 o 
   8   9   1       38.73       69.79     14.11 o 
   9   9   1       40.49       53.94     13.95 o 
  -4  10   1        6.22        2.31      5.71 o 
  -3  10   1        1.47        0.12      3.60 o 
  -2  10   1        0.19       -4.68      4.68 o 
  -1  10   1       16.17       28.23     11.09 o 
   0  10   1        4.97        7.16      5.42 o 
   1  10   1       44.61       40.78      9.52 o 
   2  10   1       65.51       71.16      8.49 o 
   3  10   1       10.18       12.43     11.31 o 
   4  10   1       60.21       63.18     11.93 o 
   5  10   1        2.21        5.21      9.19 o 
   7  10   1        3.74        8.35     11.71 o 
   8  10   1        5.49       30.13     14.06 o 
   9  10   1        1.49       11.59     13.61 o 
  -3  11   1       15.11        4.59      6.81 o 
  -2  11   1        1.83        0.03      3.42 o 
  -1  11   1        0.57       -0.30      5.01 o 
   0  11   1       22.94       33.89     10.75 o 
   1  11   1       22.67       13.76      5.55 o 
   2  11   1      147.45      262.52     22.74 o 
   3  11   1       72.84      100.71     16.69 o 
   6  11   1        0.00       22.46     14.17 o 
   7  11   1        7.80       49.07     14.45 o 
   8  11   1       20.26       59.71     18.37 o 
   0  12   1       24.87       12.54     17.08 o 
   1  12   1        3.81        8.40      8.74 o 
   6  12   1        9.46       78.41     23.64 o 
  -6 -12   2        2.28      -15.51     18.82 o 
  -5 -12   2        2.76       -4.31     18.99 o 
  -4 -12   2        3.87       52.03     21.96 o 
  -3 -12   2       21.36       61.11     25.26 o 
  -7 -11   2        2.45       -2.02     16.24 o 
  -6 -11   2        0.58       -5.32     12.60 o 
  -5 -11   2       16.15       25.09     15.96 o 
  -4 -11   2        1.42       20.44     15.68 o 
  -3 -11   2       50.12      109.39     20.11 o 
  -2 -11   2        1.02        8.96     14.79 o 
   0 -11   2        2.72       -6.39      7.95 o 
   1 -11   2        3.48       -2.13      9.75 o 
   2 -11   2        7.58       15.85     10.03 o 
  -8 -10   2        5.79        5.49     13.61 o 
  -7 -10   2        0.01        5.15     14.34 o 
  -6 -10   2        3.57       15.01     14.23 o 
  -5 -10   2        6.04       13.16     14.73 o 
  -4 -10   2        6.33        2.80     11.59 o 
  -3 -10   2       32.77       63.12     14.90 o 
  -1 -10   2        3.03       11.43      8.29 o 
   0 -10   2       17.12        8.77      8.19 o 
   1 -10   2       10.10       13.81      8.52 o 
   2 -10   2        0.77        6.33      9.02 o 
   3 -10   2       26.90       30.13      9.58 o 
   4 -10   2       14.37        4.75      5.26 o 
  -9  -9   2        1.25       -8.57     11.99 o 
  -8  -9   2       17.76       12.43     12.38 o 
  -7  -9   2       85.97      107.93     16.69 o 
  -5  -9   2        2.11       15.29     13.05 o 
  -4  -9   2      507.97      699.74     30.86 o 
  -3  -9   2      119.03      172.68     17.14 o 
  -2  -9   2       88.20       94.04     10.53 o 
  -1  -9   2      364.55      393.87     17.36 o 
   0  -9   2        1.10       -4.27      8.96 o 
   1  -9   2        7.69        6.80      8.07 o 
   2  -9   2       45.87       48.58      9.21 o 
   3  -9   2       75.43       72.81     11.03 o 
   4  -9   2        5.65        5.17      4.84 o 
   5  -9   2       17.33       13.55      5.62 o 
 -10  -8   2       21.55        8.74     12.66 o 
  -9  -8   2       10.96        3.08     11.76 o 
  -8  -8   2       34.87       32.43     11.26 o 
  -7  -8   2        7.79        9.07     11.54 o 
  -6  -8   2      259.25      251.77     19.83 o 
  -5  -8   2      100.85      110.40     15.63 o 
  -4  -8   2       61.97       62.56      7.11 o 
  -3  -8   2        1.37        1.57      7.67 o 
  -2  -8   2      314.83      340.26     14.73 o 
  -1  -8   2      505.67      510.98     18.99 o 
   0  -8   2      118.91      115.89     11.37 o 
   1  -8   2        1.49       -7.09      7.09 o 
   2  -8   2       42.48       32.55      8.21 o 
   3  -8   2        0.40        1.65      7.54 o 
   4  -8   2       16.93       12.94      9.47 o 
   5  -8   2        0.81        5.45      5.80 o 
   6  -8   2        1.13        2.26      5.78 o 
 -10  -7   2        1.82       -0.90     12.04 o 
  -9  -7   2       96.81      125.41     15.96 o 
  -8  -7   2        2.84        6.39     10.87 o 
  -7  -7   2        1.46        1.51     11.03 o 
  -6  -7   2      520.44      538.32     25.71 o 
  -5  -7   2      517.93      446.04     13.67 o 
  -4  -7   2       16.03       22.04      7.00 o 
  -3  -7   2     1128.64     1140.60     30.86 o 
  -2  -7   2       16.47       -1.51      6.95 o 
  -1  -7   2      313.33      314.78     13.55 o 
   0  -7   2        8.52        9.58      8.12 o 
   1  -7   2      405.21      466.52     15.20 o 
   2  -7   2      127.55      154.22     10.40 o 
   3  -7   2       85.62      118.30     11.21 o 
   4  -7   2       25.48       27.06      8.73 o 
   5  -7   2        0.00       -0.69      5.49 o 
   6  -7   2       11.72        8.83      6.88 o 
   7  -7   2        2.16       -1.66      7.28 o 
 -10  -6   2        2.07       -5.49     11.43 o 
  -9  -6   2        9.49        0.50     11.37 o 
  -8  -6   2      382.70      364.97     20.72 o 
  -7  -6   2        0.03       -7.73      7.73 o 
  -6  -6   2        3.59        4.74      6.98 o 
  -5  -6   2      151.59      147.98      8.81 o 
  -4  -6   2       13.91       23.27      5.47 o 
  -3  -6   2      230.25      232.55      8.95 o 
  -2  -6   2      166.96      201.81      9.86 o 
  -1  -6   2      165.07      204.16     10.59 o 
   0  -6   2       39.12       37.08      7.45 o 
   1  -6   2       94.03      107.44      9.10 o 
   2  -6   2        3.99        8.66      7.29 o 
   3  -6   2       33.57       44.86      8.72 o 
   4  -6   2        3.66       -0.58      8.28 o 
   5  -6   2        7.45       21.66      9.31 o 
   6  -6   2        4.63       -5.36      6.25 o 
   7  -6   2       20.66       23.68      7.10 o 
   8  -6   2        3.75       -0.76      5.49 o 
 -10  -5   2        1.27      -10.59     10.59 o 
  -9  -5   2       82.33       91.97      9.78 o 
  -8  -5   2        6.65       13.02      8.21 o 
  -7  -5   2        6.52       18.74      8.15 o 
  -6  -5   2        4.05        6.75      6.79 o 
  -5  -5   2      245.91      232.47      9.86 o 
  -4  -5   2       28.11       36.86      5.09 o 
  -3  -5   2     1935.69     1857.84     34.49 o 
  -2  -5   2      954.83      981.08     25.43 o 
  -1  -5   2     2227.48     2328.47     56.23 o 
   0  -5   2     2123.86     2248.38     55.00 o 
   1  -5   2       17.83       21.05     10.53 o 
   2  -5   2      303.49      265.69     10.93 o 
   3  -5   2       46.14       42.13      9.63 o 
   4  -5   2        0.67        9.11      8.14 o 
   5  -5   2      180.05      169.44     11.57 o 
   6  -5   2        1.04       -4.45      5.52 o 
   7  -5   2       10.80       15.70      6.00 o 
   8  -5   2        0.00       -1.21      5.59 o 
 -10  -4   2       26.87       43.65     23.13 o 
  -9  -4   2        4.70        9.63      8.27 o 
  -8  -4   2       98.62       96.75      9.84 o 
  -7  -4   2       89.89       81.68      9.07 o 
  -6  -4   2        4.13        5.44      6.35 o 
  -5  -4   2        0.12        1.74      5.44 o 
  -4  -4   2     1587.50     1669.38     31.56 o 
  -3  -4   2      524.57      497.20     11.51 o 
  -2  -4   2     2232.90     2166.32     38.93 o 
  -1  -4   2      295.81      288.85     10.19 o 
   0  -4   2      170.28      161.76      9.02 o 
   1  -4   2        7.57       12.59      4.99 o 
   2  -4   2      136.56      123.83      8.18 o 
   3  -4   2       14.63       17.68     11.59 o 
   4  -4   2        0.24        0.19      6.82 o 
   5  -4   2        4.97       -4.75      8.62 o 
   6  -4   2      105.50       99.49      7.34 o 
   7  -4   2       52.78       60.87      6.73 o 
   8  -4   2        5.10        4.66      5.91 o 
   9  -4   2        0.75        0.64      6.45 o 
 -11  -3   2        0.09        5.55     13.83 o 
 -10  -3   2        3.16      -11.43     12.10 o 
  -9  -3   2        1.41       -1.02      7.54 o 
  -8  -3   2      120.95      136.65     10.33 o 
  -7  -3   2      140.72      152.78      9.80 o 
  -6  -3   2       42.39       54.44      6.97 o 
  -5  -3   2       36.73       33.05      5.85 o 
  -4  -3   2      438.76      427.98     26.02 o 
  -3  -3   2     3339.64     3361.53     59.21 o 
  -2  -3   2     3022.87     3108.05     54.38 o 
  -1  -3   2       68.19       54.69      8.46 o 
   0  -3   2     4517.43     4864.63    112.75 o 
   1  -3   2        9.73       14.25      5.15 o 
   2  -3   2       82.16       71.42      6.28 o 
   3  -3   2      752.41      715.10     17.92 o 
   4  -3   2       60.05       66.61     14.31 o 
   5  -3   2        3.87        6.24      8.12 o 
   6  -3   2       41.69       39.92      6.63 o 
   7  -3   2       20.90       21.30      5.91 o 
   8  -3   2        3.22       -0.95      6.47 o 
   9  -3   2       14.06       20.72      6.94 o 
 -11  -2   2       14.58       32.54     15.85 o 
 -10  -2   2        3.63       12.66     13.44 o 
  -9  -2   2        8.47       19.88     12.10 o 
  -8  -2   2       46.84       36.00      8.57 o 
  -7  -2   2       28.55       24.89      7.52 o 
  -6  -2   2     2370.74     2161.69     41.04 o 
  -5  -2   2     1284.08     1272.14     25.22 o 
  -4  -2   2      957.37      956.02     19.47 o 
  -3  -2   2      766.65      758.38     15.61 o 
  -2  -2   2     2267.13     2263.31     40.07 o 
  -1  -2   2    21248.52    21086.49    362.24 o 
   0  -2   2     8676.02     8464.22    173.77 o 
   1  -2   2      143.78      122.62      5.67 o 
   2  -2   2     1223.48     1338.52     27.96 o 
   3  -2   2      871.44      848.99     19.92 o 
   4  -2   2       16.96       25.61      6.23 o 
   5  -2   2        0.01       -0.26      6.69 o 
   6  -2   2       38.72       34.61      7.05 o 
   7  -2   2       10.20        4.76      6.08 o 
   8  -2   2       24.49       21.98      6.92 o 
   9  -2   2        5.44       21.39      6.58 o 
  10  -2   2        0.00        1.18     11.43 o 
 -10  -1   2        4.33       -5.60     11.71 o 
  -9  -1   2        7.24       17.42     12.04 o 
  -8  -1   2       23.42       27.49      5.56 o 
  -7  -1   2      115.14      118.98      8.51 o 
  -6  -1   2      102.79      124.30      6.26 o 
  -5  -1   2      612.09      623.95     11.32 o 
  -4  -1   2      114.47      112.26      5.04 o 
  -3  -1   2      584.94      529.53     12.43 o 
  -2  -1   2     1228.65     1182.55     32.93 o 
  -1  -1   2      701.50      589.29     16.92 o 
   0  -1   2       28.03       25.93      2.52 o 
   1  -1   2      137.88      110.13      9.13 o 
   2  -1   2      440.91      434.41     11.82 o 
   3  -1   2      903.53      836.84     19.20 o 
   4  -1   2     1681.57     1681.26     27.79 o 
   5  -1   2      124.16      111.20      6.10 o 
   6  -1   2       47.87       44.99      6.49 o 
   7  -1   2        2.43       -1.94      4.85 o 
   8  -1   2        1.47       -0.02      5.01 o 
   9  -1   2        2.83        0.84     10.31 o 
  10  -1   2        0.19        3.19     12.60 o 
 -10   0   2        4.12        2.02     12.10 o 
  -9   0   2       41.27       33.05     12.55 o 
  -8   0   2       91.29      108.12     13.72 o 
  -7   0   2      696.50      690.20     13.77 o 
  -6   0   2        2.67        4.19      4.56 o 
  -5   0   2      413.09      434.39      9.21 o 
  -4   0   2       16.03       15.50      3.21 o 
  -3   0   2      725.03      710.53     11.76 o 
  -2   0   2      980.10      842.20     14.69 o 
  -1   0   2       58.27       88.60      3.10 o 
   1   0   2      531.07      442.85     38.09 o 
   2   0   2     3870.37     3692.57    195.14 o 
   3   0   2       22.04       25.87      6.16 o 
   4   0   2     1304.42     1359.68     28.96 o 
   5   0   2       51.15       70.87      4.12 o 
   6   0   2        0.08        2.37      3.89 o 
   7   0   2      151.96      137.19      7.78 o 
   8   0   2        0.21       -1.90      5.79 o 
   9   0   2       17.84       11.20     10.31 o 
  10   0   2        1.18      -11.71     11.71 o 
 -10   1   2        0.01        5.04     12.27 o 
  -9   1   2        0.02       -1.91      6.41 o 
  -8   1   2       42.70       61.35      7.84 o 
  -7   1   2        6.60       -2.12      5.70 o 
  -6   1   2        0.03       -3.97      4.98 o 
  -5   1   2      559.88      544.97     13.38 o 
  -4   1   2     1677.59     1732.07     25.59 o 
  -3   1   2        7.67       12.58      3.97 o 
  -2   1   2     2325.08     2231.14     42.22 o 
  -1   1   2      172.55      167.79      3.93 o 
   0   1   2      107.54       64.57      2.03 o 
   1   1   2      105.99       77.18      3.64 o 
   2   1   2    11418.12    10546.41    241.18 o 
   3   1   2      800.04      730.10     21.00 o 
   4   1   2     1499.48     1560.02     32.79 o 
   5   1   2        0.45        2.54      3.05 o 
   6   1   2        9.33       15.13      3.76 o 
   7   1   2       15.88       27.73      4.61 o 
   8   1   2        3.99       -2.46     11.65 o 
   9   1   2        0.38      -11.65     11.65 o 
  10   1   2        4.51       10.14     12.66 o 
  11   1   2        5.20       11.93     12.60 o 
 -10   2   2       10.85       14.34     13.39 o 
  -9   2   2        2.66        0.67      6.88 o 
  -8   2   2        2.82        1.32      6.54 o 
  -7   2   2       60.10       54.72      7.23 o 
  -6   2   2       15.34       22.54      6.78 o 
  -5   2   2      486.98      488.68     12.60 o 
  -4   2   2      334.91      298.29      7.58 o 
  -3   2   2      459.74      471.35      8.38 o 
  -2   2   2    39674.13    39820.64    532.73 o 
  -1   2   2    13698.77    13608.33    168.39 o 
   0   2   2      723.85      583.18      9.17 o 
   1   2   2     2508.07     2584.86     41.47 o 
   2   2   2     6293.06     6166.26    142.04 o 
   3   2   2     1447.06     1467.70     36.69 o 
   4   2   2        0.18       -1.50      3.61 o 
   5   2   2       71.69       63.00      4.72 o 
   6   2   2      994.52     1059.57     16.95 o 
   7   2   2       24.96       42.52      7.11 o 
   8   2   2       11.42        3.42      7.07 o 
   9   2   2       21.17       14.45     12.71 o 
  10   2   2       21.89       28.34     12.60 o 
  11   2   2        2.65      -12.15     12.15 o 
  -9   3   2        1.68       -6.01      6.01 o 
  -8   3   2        0.44        4.08      6.61 o 
  -7   3   2        1.27       -4.72      6.46 o 
  -6   3   2        8.37        6.43      5.84 o 
  -5   3   2       18.51       12.71      6.20 o 
  -4   3   2     1646.26     1724.21     24.03 o 
  -3   3   2        2.02        1.09      3.31 o 
  -2   3   2      219.08      199.93      5.24 o 
  -1   3   2       47.83       50.35      6.09 o 
   0   3   2       29.79       30.16      4.00 o 
   1   3   2       34.98       42.10      4.93 o 
   2   3   2      141.68      156.98      7.67 o 
   3   3   2      391.82      369.78     13.05 o 
   4   3   2     1353.86     1347.45     34.73 o 
   5   3   2      118.16      128.10     10.87 o 
   6   3   2       37.51       36.64     11.62 o 
   7   3   2      166.10      171.12     10.49 o 
   8   3   2      105.05      116.39      9.34 o 
   9   3   2        1.09        2.24     11.82 o 
  10   3   2        1.36       17.87     13.78 o 
  11   3   2       72.84       86.03     15.68 o 
  -9   4   2        0.87        1.28      7.43 o 
  -8   4   2        0.22       -3.21      6.07 o 
  -7   4   2        0.15       -3.34      6.35 o 
  -6   4   2      146.45      134.51      8.84 o 
  -5   4   2      105.47      140.90      8.51 o 
  -4   4   2      566.36      636.18     11.50 o 
  -3   4   2      882.90      869.94     13.63 o 
  -2   4   2        0.51        2.67      3.21 o 
  -1   4   2      362.19      355.42      7.15 o 
   0   4   2       66.41       90.54      5.13 o 
   1   4   2     3915.06     3878.12     91.41 o 
   2   4   2      914.45      871.02     23.41 o 
   3   4   2     1205.81     1141.66     29.63 o 
   4   4   2      518.44      540.28     17.14 o 
   5   4   2       67.86       86.59      9.30 o 
   6   4   2      124.05      123.28     12.66 o 
   7   4   2        0.96       -6.77      6.77 o 
   8   4   2      112.02      118.48      9.70 o 
   9   4   2       60.27       78.98      9.39 o 
  10   4   2        3.07       11.76     13.50 o 
  11   4   2        0.04        4.03     13.55 o 
  -8   5   2        7.48        1.20      7.39 o 
  -7   5   2       22.17       26.21      7.47 o 
  -6   5   2       74.30       87.80     12.77 o 
  -5   5   2       64.81       67.36      7.63 o 
  -4   5   2      186.62      192.23      8.37 o 
  -3   5   2       40.88       68.00      6.93 o 
  -2   5   2        3.78       -4.58      4.58 o 
  -1   5   2       36.13       34.37      4.36 o 
   0   5   2        0.03        8.57      6.11 o 
   1   5   2      992.40     1002.87     27.56 o 
   2   5   2      532.23      539.16     16.92 o 
   3   5   2      107.09      102.56      8.46 o 
   4   5   2       69.02       75.11      7.95 o 
   5   5   2      178.76      164.17     11.20 o 
   6   5   2       14.82       22.40      9.35 o 
   7   5   2       40.64       41.82      7.72 o 
   8   5   2        6.00       11.25      7.45 o 
   9   5   2      276.39      265.99     12.48 o 
  10   5   2        7.76        2.78     12.21 o 
  11   5   2        5.98       10.19     14.23 o 
  -8   6   2       57.80       68.77      8.85 o 
  -7   6   2       17.76       12.25     11.34 o 
  -6   6   2        0.31       -2.54      6.59 o 
  -5   6   2        0.04        0.80      7.50 o 
  -4   6   2        0.16        2.24      7.46 o 
  -3   6   2       22.89       33.34      6.76 o 
  -2   6   2        0.27       -1.84      5.11 o 
  -1   6   2       13.98       15.73      4.78 o 
   0   6   2        2.30       10.75      7.28 o 
   1   6   2      160.96      160.13     10.92 o 
   2   6   2      370.41      377.90     14.67 o 
   3   6   2      343.86      320.49     13.33 o 
   4   6   2      680.05      645.58     20.56 o 
   5   6   2       94.96       97.35      9.80 o 
   6   6   2       15.68        4.82      9.02 o 
   7   6   2       28.23       20.35      9.83 o 
   8   6   2       14.11       21.87      9.30 o 
   9   6   2       24.13       23.73     14.62 o 
  10   6   2        0.11        8.90      8.76 o 
  11   6   2        0.50        2.63     14.45 o 
  -7   7   2       12.92       14.22      7.62 o 
  -6   7   2       54.15       53.97      7.69 o 
  -5   7   2       16.17        7.94      6.78 o 
  -4   7   2        1.24       -1.64      6.24 o 
  -3   7   2        4.11        8.67      7.48 o 
  -2   7   2        0.24       -3.44      6.17 o 
  -1   7   2       51.85       54.38      7.88 o 
   0   7   2        0.01       -4.03      7.23 o 
   1   7   2        9.47       22.40      8.07 o 
   2   7   2      172.50      185.05      9.61 o 
   3   7   2      274.89      281.85     14.17 o 
   4   7   2       37.49       34.11      8.23 o 
   5   7   2       19.52       34.73      9.02 o 
   6   7   2       12.91       16.58      9.41 o 
   7   7   2        3.50       -6.05     11.26 o 
   8   7   2       85.22       98.98      9.30 o 
   9   7   2       51.78       51.47      8.87 o 
  10   7   2        5.67       -4.35      8.18 o 
  -6   8   2        4.14       -1.08      5.97 o 
  -5   8   2        2.92        1.34      6.36 o 
  -4   8   2        4.97        2.73      6.15 o 
  -3   8   2        5.95        9.42      5.62 o 
  -2   8   2      124.15      173.56     26.47 o 
  -1   8   2        6.51       -0.70      8.74 o 
   0   8   2        2.37        8.19      9.58 o 
   1   8   2       11.34       18.65      8.74 o 
   2   8   2      364.62      351.58     16.58 o 
   3   8   2      264.10      253.84     14.00 o 
   4   8   2        5.08        0.67      8.01 o 
   5   8   2      333.38      334.66     16.36 o 
   6   8   2       57.76       52.59     11.03 o 
   7   8   2        0.10       -5.83     10.59 o 
   8   8   2        4.08        6.85      7.73 o 
   9   8   2       18.76       18.80      8.38 o 
  10   8   2        3.28      -10.75     10.75 o 
  -5   9   2        4.00        0.97      5.77 o 
  -4   9   2        0.05       -3.09      4.73 o 
  -3   9   2       19.39        4.60      4.12 o 
  -2   9   2        8.49        6.36      4.75 o 
  -1   9   2       35.21       27.10      5.73 o 
   0   9   2        6.43        5.88      5.82 o 
   1   9   2        8.14       14.68      5.64 o 
   2   9   2       86.77       99.62      7.43 o 
   3   9   2      111.86      129.50     13.33 o 
   4   9   2        2.81       -1.06      9.19 o 
   5   9   2        0.38       -6.95      9.86 o 
   6   9   2       27.40       25.48     11.03 o 
   7   9   2        0.03       -5.77      9.58 o 
   8   9   2        8.96        9.80     11.15 o 
   9   9   2        6.45        0.06     11.20 o 
  -4  10   2        1.73       -1.83      3.96 o 
  -3  10   2        8.26       -0.99      3.27 o 
  -2  10   2       13.05        8.41      8.51 o 
  -1  10   2        7.00        3.46      4.54 o 
   0  10   2        1.67        7.13      5.06 o 
   1  10   2       33.91       32.84      6.30 o 
   2  10   2       76.82      112.02     16.92 o 
   3  10   2        1.27       20.39     11.93 o 
   4  10   2       71.59      102.67     12.66 o 
   5  10   2        5.75        4.31      9.30 o 
   6  10   2        3.26       -6.50      9.80 o 
   8  10   2       31.58       59.32     14.90 o 
   9  10   2        5.12       18.99     11.82 o 
  -2  11   2        4.58       18.04     10.42 o 
  -1  11   2        2.45        1.96      3.77 o 
   0  11   2       68.71       32.71     23.02 o 
   1  11   2        0.47        1.68      8.23 o 
   2  11   2       94.85      112.64     17.42 o 
   3  11   2        4.51       10.31     13.44 o 
   4  11   2       13.87       23.92     13.16 o 
   7  11   2        2.67       31.20     14.73 o 
   8  11   2        0.28       28.06     14.23 o 
   0  12   2       55.61       66.20     11.82 o 
   1  12   2       27.63       20.39      9.24 o 
   2  12   2        3.52        5.55     14.73 o 
  -5 -12   3        0.60        2.63     18.76 o 
  -4 -12   3        4.27        0.39     17.31 o 
  -3 -12   3       17.02       62.00     23.97 o 
  -1 -12   3        6.26        0.56     13.22 o 
  -7 -11   3        2.21        1.90     16.19 o 
  -6 -11   3        4.68       20.89     17.20 o 
  -5 -11   3       11.08       28.01     17.76 o 
  -4 -11   3        6.73        9.58     15.46 o 
  -3 -11   3       34.50       72.14     18.15 o 
  -2 -11   3       12.88       28.34     15.91 o 
   0 -11   3        0.01       -4.76     16.58 o 
   2 -11   3        1.16       -1.85      8.79 o 
  -8 -10   3        1.15      -11.20     11.20 o 
  -7 -10   3        5.63      -10.08     13.55 o 
  -6 -10   3        0.03        2.13     14.62 o 
  -5 -10   3       29.89       36.97     15.91 o 
  -4 -10   3       10.03       17.87     14.51 o 
  -3 -10   3        1.78       -0.39     13.11 o 
  -2 -10   3       94.89      159.41     19.04 o 
   0 -10   3        4.37        3.88      7.48 o 
   1 -10   3        5.30        7.83      7.86 o 
   2 -10   3       10.70       20.22      9.13 o 
   3 -10   3       25.26       14.62      9.52 o 
   4 -10   3        5.56       15.91      8.51 o 
  -9  -9   3       19.45        5.66     13.44 o 
  -8  -9   3        4.26       -1.18     12.32 o 
  -7  -9   3        0.19        7.23     12.83 o 
  -6  -9   3        3.44       -2.18     10.81 o 
  -5  -9   3       41.69       44.47     13.22 o 
  -4  -9   3      145.35      165.57     18.82 o 
  -3  -9   3       16.43       30.47     12.27 o 
  -2  -9   3       89.07       95.83     14.39 o 
  -1  -9   3        7.75        8.80      6.75 o 
   0  -9   3       14.05        2.84      6.89 o 
   1  -9   3        4.35        3.19      7.22 o 
   2  -9   3        9.54        9.74      7.72 o 
   3  -9   3       14.50       20.91      8.35 o 
   4  -9   3        6.60       14.56      9.35 o 
   5  -9   3        0.04        1.95      5.04 o 
 -10  -8   3        8.32      -12.27     12.27 o 
  -9  -8   3       35.24       28.51     13.61 o 
  -8  -8   3        1.92       -8.79      9.63 o 
  -7  -8   3       61.73       61.22     12.43 o 
  -6  -8   3      198.34      206.46     19.04 o 
  -5  -8   3      113.86      129.27     14.73 o 
  -4  -8   3      207.25      223.20     19.27 o 
  -3  -8   3       33.94       34.00     11.71 o 
  -2  -8   3        3.71       -8.69     13.41 o 
  -1  -8   3       49.98       59.93      7.10 o 
   0  -8   3       17.67       24.41      9.52 o 
   1  -8   3        0.03        6.34      8.07 o 
   2  -8   3        1.71        2.00      7.84 o 
   3  -8   3        0.26        6.31      8.07 o 
   4  -8   3        3.23       -3.44      7.55 o 
   5  -8   3       16.86        9.13      9.13 o 
   6  -8   3        5.91        9.78      6.38 o 
 -10  -7   3        0.03      -11.37     11.37 o 
  -9  -7   3       14.44        5.77     11.59 o 
  -8  -7   3       12.31       11.48     10.31 o 
  -7  -7   3        6.38        5.21     11.20 o 
  -6  -7   3      163.60      167.70     16.69 o 
  -5  -7   3       63.63       58.25     13.39 o 
  -4  -7   3        3.39        4.49      5.71 o 
  -3  -7   3      256.64      251.53      9.87 o 
  -2  -7   3      212.71      220.61      9.54 o 
  -1  -7   3       81.55       77.14      7.79 o 
   0  -7   3       78.00      108.21     10.19 o 
   1  -7   3       11.15        6.17      7.48 o 
   2  -7   3       86.79      118.46     12.83 o 
   3  -7   3       60.02       71.86      9.82 o 
   4  -7   3        1.77        8.36     11.37 o 
   5  -7   3       77.41       69.69     15.65 o 
   6  -7   3        0.23       -5.97      6.78 o 
   7  -7   3        1.04        0.52      7.93 o 
 -10  -6   3        2.90       -4.42     11.82 o 
  -9  -6   3       22.22       10.25     11.71 o 
  -8  -6   3       10.36       10.25     10.19 o 
  -7  -6   3      322.36      292.77     19.49 o 
  -6  -6   3       12.47       17.04      7.09 o 
  -5  -6   3       96.60      121.38      8.90 o 
  -4  -6   3        0.68        0.81      5.25 o 
  -3  -6   3       22.48       24.90      5.06 o 
  -2  -6   3      275.35      280.92      8.86 o 
  -1  -6   3        5.98        8.15      4.46 o 
   0  -6   3       59.35       66.09      8.01 o 
   1  -6   3      191.86      218.03     10.42 o 
   2  -6   3      455.52      484.50     15.68 o 
   3  -6   3        0.01        0.14      7.12 o 
   4  -6   3       20.64       33.80      9.14 o 
   5  -6   3       47.62       54.08      9.98 o 
   6  -6   3        0.75        0.61      6.05 o 
   7  -6   3        4.77       15.34      6.02 o 
   8  -6   3        1.65        8.13      6.38 o 
 -10  -5   3        7.78       13.16     13.61 o 
  -9  -5   3        2.56       -8.74     11.03 o 
  -8  -5   3        2.15       -0.58      7.66 o 
  -7  -5   3        3.70       12.88      7.90 o 
  -6  -5   3        1.61       10.79      7.40 o 
  -5  -5   3       16.53       15.23      6.32 o 
  -4  -5   3       95.30      100.80      7.11 o 
  -3  -5   3      388.81      370.76     10.16 o 
  -2  -5   3      403.64      438.92     10.64 o 
  -1  -5   3       93.21       96.83      5.48 o 
   0  -5   3      755.94      792.70     16.63 o 
   1  -5   3      217.48      199.54      9.74 o 
   2  -5   3      217.88      211.96      8.67 o 
   3  -5   3        0.00        4.65      7.18 o 
   4  -5   3      118.52      139.07     16.24 o 
   5  -5   3      112.31      128.29     10.46 o 
   6  -5   3       10.62       23.00      6.12 o 
   7  -5   3       66.66       65.71      7.22 o 
   8  -5   3        1.82        2.51      5.73 o 
 -10  -4   3        7.02       -4.42     12.77 o 
  -9  -4   3        6.43       16.40      8.71 o 
  -8  -4   3        1.71       -1.75      7.93 o 
  -7  -4   3      459.42      437.12     14.34 o 
  -6  -4   3       17.47       15.44      6.67 o 
  -5  -4   3       16.21       29.68      5.91 o 
  -4  -4   3      758.93      740.15     16.06 o 
  -3  -4   3      849.23      842.22     17.10 o 
  -2  -4   3        0.51        1.46      2.88 o 
  -1  -4   3        2.25       -1.39      3.13 o 
   0  -4   3       88.15       83.33      7.95 o 
   1  -4   3       16.69       15.34      3.25 o 
   2  -4   3       51.76       55.88      7.59 o 
   3  -4   3      323.47      293.96     10.99 o 
   4  -4   3       15.36       29.85      9.33 o 
   5  -4   3       30.40       31.11      8.32 o 
   6  -4   3       17.80       27.00      5.49 o 
   7  -4   3       14.23        6.80      5.45 o 
   8  -4   3        1.50        0.27      5.95 o 
   9  -4   3        2.27        3.77      6.17 o 
 -11  -3   3        9.68       17.03     14.23 o 
 -10  -3   3        4.57        2.74     12.71 o 
  -9  -3   3        1.82       -7.61      7.61 o 
  -8  -3   3      222.63      222.25     12.31 o 
  -7  -3   3       26.60       23.31      7.80 o 
  -6  -3   3       10.33       16.34      6.46 o 
  -5  -3   3      451.28      449.26     12.54 o 
  -4  -3   3     1002.93     1003.25     20.29 o 
  -3  -3   3      521.65      486.67     11.09 o 
  -2  -3   3     3656.90     3768.17     65.58 o 
  -1  -3   3     2387.06     2307.96     40.74 o 
   0  -3   3      362.26      364.43      9.16 o 
   1  -3   3        2.01       11.29      3.24 o 
   2  -3   3       46.91       47.12      4.58 o 
   3  -3   3      759.98      710.17     18.07 o 
   4  -3   3       47.39       90.16     21.54 o 
   5  -3   3       37.50       44.62     11.90 o 
   6  -3   3       62.79       64.87      6.74 o 
   7  -3   3        0.63        1.09      6.45 o 
   8  -3   3       26.32       20.32      5.53 o 
   9  -3   3        0.22       -5.25      6.17 o 
 -11  -2   3        3.76       28.85     16.58 o 
 -10  -2   3        8.83       28.96     14.11 o 
  -9  -2   3        4.16        3.47     11.37 o 
  -8  -2   3      197.78      207.52     11.03 o 
  -7  -2   3       12.24       14.88      7.80 o 
  -6  -2   3      298.58      274.21     11.93 o 
  -5  -2   3      251.91      262.13      9.61 o 
  -4  -2   3      161.74      159.44      7.40 o 
  -3  -2   3        2.71        3.93      3.74 o 
  -2  -2   3     5492.63     4985.80     86.19 o 
  -1  -2   3      135.32      127.82      8.18 o 
   0  -2   3     8820.13     8643.70    343.49 o 
   1  -2   3     1657.24     1580.62     73.39 o 
   2  -2   3       59.17       67.53     22.35 o 
   3  -2   3      766.18      725.59     23.89 o 
   4  -2   3       37.01       74.21     22.07 o 
   5  -2   3      209.57      214.37     10.73 o 
   6  -2   3        0.02       -1.61      5.35 o 
   7  -2   3       80.91       73.68     14.42 o 
   8  -2   3        0.01        5.17      5.53 o 
   9  -2   3        0.13       -3.36      6.69 o 
  10  -2   3        9.34        9.13     11.99 o 
 -10  -1   3        0.02        7.39     13.22 o 
  -9  -1   3        0.07       -2.80     11.59 o 
  -8  -1   3       25.23       12.62      7.52 o 
  -7  -1   3       98.34      108.18      6.33 o 
  -6  -1   3      300.76      279.70      7.98 o 
  -5  -1   3       38.34       37.72      6.82 o 
  -4  -1   3      114.95      103.19      8.04 o 
  -3  -1   3      253.58      251.06     10.73 o 
  -2  -1   3     6700.14     6724.84    115.26 o 
  -1  -1   3     4467.06     4124.06    107.04 o 
   0  -1   3     7413.95     6927.78    178.28 o 
   1  -1   3       73.62       76.38      3.74 o 
   2  -1   3      493.37      519.76     25.43 o 
   3  -1   3       95.22      152.79     34.67 o 
   4  -1   3        6.54       10.27      3.03 o 
   5  -1   3      134.63      137.19      6.24 o 
   6  -1   3       14.74       13.72      5.49 o 
   7  -1   3       64.75       85.04     10.17 o 
   8  -1   3       13.04       15.51     12.71 o 
   9  -1   3        1.83       15.12     12.27 o 
  10  -1   3        8.11       24.53     13.89 o 
 -10   0   3        0.04        2.80     12.83 o 
  -9   0   3        3.51       11.20     11.03 o 
  -8   0   3        1.74        7.33      6.24 o 
  -7   0   3      254.60      244.25      8.71 o 
  -6   0   3       21.03       23.88      5.08 o 
  -5   0   3       57.71       81.38      5.11 o 
  -4   0   3      143.19      140.98      5.76 o 
  -3   0   3     2250.67     2154.29     30.53 o 
  -2   0   3      567.56      529.98      9.33 o 
  -1   0   3     5886.53     5810.17    138.46 o 
   1   0   3     1292.01     1128.06     17.87 o 
   2   0   3     1146.77      953.44     82.06 o 
   3   0   3       11.20        1.51      5.78 o 
   4   0   3       93.44       81.52     11.66 o 
   5   0   3      132.19      167.20      7.48 o 
   6   0   3      387.65      447.69      9.51 o 
   7   0   3       17.36       15.47      5.99 o 
   8   0   3       98.11       95.25      7.41 o 
   9   0   3       16.83       16.58     10.81 o 
  10   0   3        0.14       11.71     12.43 o 
 -10   1   3       12.66       13.61     12.88 o 
  -9   1   3       91.42      100.77     11.76 o 
  -8   1   3       29.65       48.42      7.24 o 
  -7   1   3      122.13      122.59      8.77 o 
  -6   1   3      396.05      326.76      9.18 o 
  -5   1   3      128.11      134.58      6.73 o 
  -4   1   3      693.44      717.96     12.73 o 
  -3   1   3     1436.43     1413.44     37.87 o 
  -2   1   3    11024.74    10661.00    149.00 o 
  -1   1   3      503.40      479.02      8.12 o 
   0   1   3     9844.65     9083.16    168.37 o 
   1   1   3     3469.38     3065.57     47.04 o 
   2   1   3     1965.07     1926.71     45.98 o 
   3   1   3        0.07       15.35      6.11 o 
   4   1   3        3.64        7.23      5.43 o 
   5   1   3      119.44      123.96      4.94 o 
   6   1   3       46.36       74.50      4.76 o 
   7   1   3        0.53       -4.12      4.12 o 
   8   1   3       30.85       12.83     12.60 o 
   9   1   3       37.90       19.27     12.77 o 
  10   1   3        0.07       -0.34     12.27 o 
  11   1   3        0.00       -2.18     12.77 o 
 -10   2   3        4.27        7.76      7.13 o 
  -9   2   3        5.03       17.25      7.73 o 
  -8   2   3        4.23        7.89      6.84 o 
  -7   2   3       32.80       22.96      6.86 o 
  -6   2   3      116.27      130.56      8.87 o 
  -5   2   3       28.17       13.75      9.08 o 
  -4   2   3     2890.48     2738.03     44.88 o 
  -3   2   3      210.31      180.63      6.13 o 
  -2   2   3     2238.21     2341.64     30.47 o 
  -1   2   3      153.33      154.74      4.55 o 
   0   2   3    33106.07    31489.56    476.84 o 
   1   2   3    12878.96    11988.99    160.39 o 
   2   2   3      374.62      344.58     11.48 o 
   3   2   3      203.98      224.77     10.70 o 
   4   2   3     1225.15     1136.31     32.77 o 
   5   2   3     1958.89     2002.35     34.67 o 
   6   2   3      242.02      223.34      6.55 o 
   7   2   3        0.71        8.06      6.74 o 
   8   2   3        0.94       -0.95     10.87 o 
   9   2   3        7.25        1.79     11.71 o 
  10   2   3        3.09       10.64     12.10 o 
  11   2   3        7.54       16.69     13.67 o 
  -9   3   3        0.02        1.48      7.25 o 
  -8   3   3        0.83       -6.10      6.10 o 
  -7   3   3        0.83       -1.59      6.17 o 
  -6   3   3       26.91       30.93      7.05 o 
  -5   3   3      205.63      243.09      8.21 o 
  -4   3   3     6832.75     7077.39     97.07 o 
  -3   3   3     3635.65     3749.77     48.23 o 
  -2   3   3      761.04      745.30     11.43 o 
  -1   3   3        9.79        7.84      3.47 o 
   0   3   3      782.86      732.08     11.96 o 
   1   3   3       48.18       43.60      7.20 o 
   2   3   3      682.84      645.47     11.87 o 
   3   3   3       56.39       84.58      7.06 o 
   4   3   3     1996.32     1857.59     46.15 o 
   5   3   3      183.51      176.38     10.75 o 
   7   3   3       31.28       48.19     10.89 o 
   8   3   3        1.41        2.82      7.47 o 
   9   3   3       13.74       17.87     11.54 o 
  10   3   3       12.18       18.88     14.00 o 
  11   3   3       22.52       32.77     13.78 o 
  -9   4   3        0.31       -9.80      9.80 o 
  -8   4   3        5.11        1.85      6.75 o 
  -7   4   3       33.82       43.74      7.27 o 
  -6   4   3       46.32       63.47      9.75 o 
  -5   4   3      124.08      123.32     13.89 o 
  -4   4   3      154.66      151.25      9.07 o 
  -3   4   3      147.45      144.53      5.79 o 
  -2   4   3       55.60       51.53      3.95 o 
  -1   4   3        8.13        7.38      3.08 o 
   0   4   3      202.35      198.45      6.54 o 
   1   4   3        7.12        9.40      3.51 o 
   2   4   3       78.31       76.50      7.81 o 
   3   4   3      200.24      190.69      5.04 o 
   4   4   3      613.24      589.57     18.54 o 
   5   4   3        7.95       18.09      7.34 o 
   6   4   3      256.63      214.02     13.72 o 
   7   4   3       55.11       56.46      7.70 o 
   8   4   3        8.68        7.97      7.64 o 
   9   4   3      171.41      181.54     11.15 o 
  10   4   3        2.47       19.55     13.05 o 
  11   4   3       16.73        9.35     14.39 o 
  -8   5   3       12.35        1.39      6.99 o 
  -7   5   3        1.19        1.79      5.91 o 
  -6   5   3      600.51      600.22     16.18 o 
  -5   5   3      469.02      498.01     14.73 o 
  -4   5   3        0.01       -0.49      5.96 o 
  -3   5   3       12.38        8.83      4.99 o 
  -2   5   3       96.63      104.00      5.34 o 
  -1   5   3      101.09      113.64      5.81 o 
   0   5   3        5.79       -3.19      4.05 o 
   1   5   3     1154.97     1064.11     34.36 o 
   2   5   3     1726.23     1734.49     35.20 o 
   3   5   3      301.15      292.54     10.45 o 
   4   5   3       14.21       20.78      6.83 o 
   5   5   3       60.04       67.66      9.07 o 
   6   5   3        6.35        5.99      9.52 o 
   7   5   3        2.65       -3.81     10.47 o 
   8   5   3        9.88       11.37      7.31 o 
   9   5   3        8.89        5.18      7.56 o 
  10   5   3        7.76        7.51      8.15 o 
  11   5   3        2.64       -1.74     13.27 o 
  -8   6   3        7.74        4.09     12.83 o 
  -7   6   3        3.58        2.73      7.49 o 
  -6   6   3       25.01       39.65      8.35 o 
  -5   6   3        0.31       -1.20      6.50 o 
  -4   6   3       10.28       19.03      6.81 o 
  -3   6   3        1.47       -0.94      6.32 o 
  -2   6   3        5.00       12.91     14.23 o 
  -1   6   3       56.76       74.64      6.23 o 
   0   6   3        1.33        0.53      4.73 o 
   1   6   3      279.83      275.98      8.71 o 
   2   6   3        0.00        2.12      4.03 o 
   3   6   3      173.00      182.96      6.72 o 
   4   6   3        0.82       -3.02      6.67 o 
   5   6   3       21.60       31.53      8.79 o 
   6   6   3        2.51        4.26      9.07 o 
   7   6   3      595.22      563.07     22.85 o 
   8   6   3       19.82       26.78      7.44 o 
   9   6   3        6.08        2.54      7.73 o 
  10   6   3        0.71       -8.11     16.16 o 
  11   6   3        4.72        5.94     15.46 o 
  -7   7   3       27.00       26.51      8.48 o 
  -6   7   3       18.19       17.66      7.39 o 
  -5   7   3        5.44       17.34      7.23 o 
  -4   7   3        5.37       10.86      8.49 o 
  -3   7   3       12.36       18.14      6.27 o 
  -2   7   3       48.33       40.31      7.42 o 
  -1   7   3       20.17       29.70      5.79 o 
   0   7   3      122.05      113.98     14.70 o 
   1   7   3       48.69       61.71      6.02 o 
   2   7   3      229.87      219.53      8.61 o 
   3   7   3      384.50      373.45      9.79 o 
   4   7   3      171.00      171.11     11.87 o 
   5   7   3       47.13       45.98      9.52 o 
   6   7   3      167.31      166.63     12.60 o 
   7   7   3       28.62       37.64     11.20 o 
   8   7   3        8.24       12.67      9.66 o 
   9   7   3        5.70       -3.81      8.02 o 
  10   7   3        2.63       -8.13      8.13 o 
  -6   8   3        0.16        8.09      7.06 o 
  -5   8   3        5.76        3.40      5.94 o 
  -4   8   3        0.09        4.38      5.80 o 
  -3   8   3       20.10       14.57     17.34 o 
  -2   8   3       13.32       14.13      6.17 o 
  -1   8   3        4.95       -2.12      6.10 o 
   0   8   3        0.99        3.54      5.87 o 
   1   8   3       12.73       14.80      5.75 o 
   2   8   3        0.63       -0.74      7.39 o 
   3   8   3      103.65      129.05     12.38 o 
   4   8   3      210.72      216.03     13.50 o 
   5   8   3       67.81       54.27     10.64 o 
   6   8   3       97.82      114.93     11.93 o 
   7   8   3       83.85       75.84     12.83 o 
   8   8   3        9.60       27.19      8.43 o 
   9   8   3        0.10        4.51      7.85 o 
  10   8   3        0.31       -0.39     10.53 o 
  -5   9   3       22.91        1.90      8.37 o 
  -4   9   3        1.13       -3.19      4.36 o 
  -3   9   3       17.17       10.17     16.27 o 
  -2   9   3        7.74        5.41      4.68 o 
  -1   9   3        0.86       -0.29      4.78 o 
   0   9   3       89.53       89.88     19.27 o 
   1   9   3       49.47       63.30      8.18 o 
   2   9   3      104.31      122.64      8.03 o 
   3   9   3       19.48       26.89     11.09 o 
   4   9   3       52.15       60.21     10.70 o 
   5   9   3       34.53       32.15      9.91 o 
   6   9   3       79.45       72.25     12.71 o 
   7   9   3        6.35        4.31      9.75 o 
   8   9   3        2.68       11.61     14.76 o 
   9   9   3        1.85        1.32      8.14 o 
  -4  10   3        1.30       -1.29      3.76 o 
  -3  10   3        0.00       -2.29      3.37 o 
  -2  10   3        5.45        3.61      4.45 o 
  -1  10   3        0.90       -2.38      4.53 o 
   0  10   3        0.22        4.26      5.20 o 
   1  10   3        1.52       -0.98      5.85 o 
   2  10   3        4.03       16.02     12.27 o 
   3  10   3       30.58       52.31     13.05 o 
   4  10   3      115.86      139.52     14.28 o 
   5  10   3        8.23        6.11      9.91 o 
   6  10   3        0.06       -8.96      9.86 o 
   7  10   3        6.29       -5.32     10.92 o 
   8  10   3        4.31       38.48     13.50 o 
   9  10   3        4.85       27.50     12.66 o 
  -2  11   3        2.29        0.62      4.93 o 
  -1  11   3       14.72        4.31      3.74 o 
   0  11   3       21.72        7.25     10.17 o 
   1  11   3        0.05       -3.86      8.57 o 
   3  11   3       27.35       29.01     13.55 o 
   4  11   3        0.17        7.17     13.44 o 
   5  11   3       26.76       40.55     11.93 o 
   8  11   3       28.25       95.95     18.93 o 
   0  12   3       11.42        1.56      6.78 o 
   1  12   3        1.88       -0.56      8.85 o 
   2  12   3        0.08       -7.62     18.26 o 
   3  12   3        8.51       24.42     15.18 o 
   4  12   3        0.14        7.56     14.95 o 
  -5 -12   4        0.03       -7.34     17.64 o 
  -4 -12   4        4.58       20.05     20.61 o 
  -3 -12   4       20.92       21.28     21.90 o 
  -1 -12   4        1.16        2.02     12.66 o 
   0 -12   4        1.96       -0.45     12.66 o 
  -7 -11   4        5.86       -5.66     14.11 o 
  -6 -11   4        6.27       24.76     16.13 o 
  -5 -11   4       10.16       -3.14     13.11 o 
  -4 -11   4       14.62       32.32     16.75 o 
  -3 -11   4        9.18        7.06     18.54 o 
  -2 -11   4       57.95       50.97     15.40 o 
   0 -11   4        0.01        0.11     14.17 o 
   1 -11   4        1.55       -5.04     14.39 o 
  -8 -10   4        0.09      -10.75     13.89 o 
  -7 -10   4        0.10       18.76     13.95 o 
  -6 -10   4       28.80       35.68     14.11 o 
  -5 -10   4      112.70      167.19     19.77 o 
  -4 -10   4        6.08      -12.15     12.15 o 
  -3 -10   4        0.01       -6.95     11.09 o 
  -2 -10   4       19.30       35.85     13.67 o 
   0 -10   4        2.27        1.90     17.31 o 
   1 -10   4        0.81       -1.95      8.13 o 
   2 -10   4        9.41        6.77     16.41 o 
   3 -10   4       18.88       18.54     10.14 o 
   4 -10   4        4.38       -3.70      9.07 o 
  -9  -9   4       50.83       56.23     15.68 o 
  -8  -9   4        3.32        2.46     13.22 o 
  -7  -9   4       23.03       34.73     14.28 o 
  -6  -9   4       75.53       95.44     15.85 o 
  -5  -9   4       19.52        3.02     13.27 o 
  -4  -9   4       57.27      100.26     16.08 o 
  -3  -9   4      192.10      229.53     18.88 o 
  -2  -9   4        7.80        4.93     12.21 o 
  -1  -9   4       47.51       46.21     11.48 o 
   0  -9   4        3.95        3.44      6.62 o 
   1  -9   4       30.04       24.75      7.59 o 
   2  -9   4       32.30       41.41      9.19 o 
   3  -9   4        7.82        7.60      7.64 o 
   4  -9   4        4.11        5.23      7.62 o 
   5  -9   4        0.81       10.31      8.91 o 
  -9  -8   4        2.99       -7.67     12.10 o 
  -8  -8   4        3.62       -9.97      9.97 o 
  -7  -8   4       35.12       18.54     12.71 o 
  -6  -8   4      102.28      119.69     14.34 o 
  -5  -8   4        8.25        7.51     12.04 o 
  -4  -8   4       41.18       50.24     13.39 o 
  -3  -8   4        3.20       12.83     11.09 o 
  -2  -8   4       42.47       38.98     10.64 o 
  -1  -8   4       13.59       12.30      6.19 o 
   0  -8   4       20.85       23.33      6.57 o 
   1  -8   4       55.33       54.95      9.14 o 
   2  -8   4       31.59       33.02      9.06 o 
   3  -8   4        9.27       14.36      8.21 o 
   4  -8   4       46.55       41.56      9.27 o 
   5  -8   4        2.38        5.43      7.90 o 
   6  -8   4        3.31       18.86      6.65 o 
 -10  -7   4        1.30       -3.58     12.60 o 
  -9  -7   4        0.55      -11.26     11.26 o 
  -8  -7   4       48.59       46.77     13.50 o 
  -7  -7   4      141.96      153.69     16.36 o 
  -6  -7   4      348.05      290.98     19.88 o 
  -5  -7   4      254.93      225.05     18.37 o 
  -4  -7   4       22.46       37.30     10.87 o 
  -3  -7   4       45.72       34.28     11.15 o 
  -2  -7   4       79.19       85.47      6.65 o 
  -1  -7   4      181.44      181.28     12.38 o 
   0  -7   4      135.46      133.68      8.40 o 
   1  -7   4      165.85      184.97     10.61 o 
   2  -7   4      120.74      137.14     10.65 o 
   3  -7   4      135.67      147.87     10.89 o 
   4  -7   4        0.04        7.60      7.63 o 
   5  -7   4        0.81        0.66      7.91 o 
   6  -7   4        8.19        3.22      8.03 o 
   7  -7   4        2.06        2.82      8.21 o 
 -10  -6   4        0.04        3.81     12.55 o 
  -9  -6   4       13.89       14.45     12.77 o 
  -8  -6   4      203.20      189.93     17.48 o 
  -7  -6   4      238.22      225.72     18.54 o 
  -6  -6   4       16.12       29.07     12.04 o 
  -5  -6   4       45.03       61.50     12.27 o 
  -4  -6   4      730.22      658.74     15.51 o 
  -3  -6   4      390.02      376.84     10.63 o 
  -2  -6   4       34.56       41.77      5.08 o 
  -1  -6   4       21.64       24.44      4.66 o 
   0  -6   4      974.67      976.99     20.26 o 
   1  -6   4        1.95        3.76      4.57 o 
   2  -6   4       73.75       92.92      9.06 o 
   3  -6   4       15.85       24.47     11.12 o 
   4  -6   4        1.16       -0.96      8.02 o 
   5  -6   4       96.85      123.60     12.66 o 
   6  -6   4       19.88       26.13      8.84 o 
   7  -6   4        0.24        0.58      4.95 o 
   8  -6   4        0.81        0.48      5.53 o 
 -10  -5   4        0.79      -12.66     12.66 o 
  -9  -5   4       54.97       41.00     13.22 o 
  -8  -5   4      318.73      338.02     20.22 o 
  -7  -5   4      768.64      690.67     28.51 o 
  -6  -5   4       16.22       18.57      7.42 o 
  -5  -5   4      340.04      302.33     11.05 o 
  -4  -5   4      223.24      216.33      8.65 o 
  -3  -5   4      648.15      634.43     14.24 o 
  -2  -5   4       63.90       64.02      4.95 o 
  -1  -5   4     1284.94     1390.38     26.28 o 
   0  -5   4     3412.02     3627.03     63.93 o 
   1  -5   4      234.29      237.31     10.75 o 
   2  -5   4       31.68       27.71      4.22 o 
   3  -5   4      116.30      126.47      9.77 o 
   4  -5   4       21.80        7.93      8.53 o 
   5  -5   4       63.49       71.01     10.28 o 
   6  -5   4        0.08        1.11      8.66 o 
   7  -5   4       88.58       82.52     14.22 o 
   8  -5   4        1.59        1.74      5.50 o 
 -10  -4   4       15.63       -4.20     12.55 o 
  -9  -4   4        2.21       -4.37     10.81 o 
  -8  -4   4        8.77       14.36      8.14 o 
  -7  -4   4      482.33      489.81     18.82 o 
  -6  -4   4        9.80        0.29      6.52 o 
  -5  -4   4       61.15       70.58      7.05 o 
  -4  -4   4       66.18       87.96      6.19 o 
  -3  -4   4      172.57      166.12      6.75 o 
  -2  -4   4      677.09      675.25     13.81 o 
  -1  -4   4       19.02       26.09      3.39 o 
   0  -4   4     1354.72     1434.95     47.02 o 
   1  -4   4       65.14       61.45      4.33 o 
   2  -4   4      192.73      179.56      6.10 o 
   3  -4   4       49.85       61.28      7.63 o 
   4  -4   4      231.64      208.28     11.29 o 
   5  -4   4        3.40        1.64      8.70 o 
   6  -4   4       61.27       61.75     10.69 o 
   7  -4   4        6.32        3.09      5.28 o 
   8  -4   4        2.30       -0.28      4.69 o 
   9  -4   4        0.68        1.84      5.81 o 
  -9  -3   4        0.16        6.75      7.62 o 
  -8  -3   4       98.92       99.36     16.41 o 
  -7  -3   4      222.10      197.84     11.23 o 
  -6  -3   4       30.07       34.65      7.33 o 
  -5  -3   4      603.57      598.40     14.82 o 
  -4  -3   4       17.15       23.82      5.74 o 
  -3  -3   4       36.50       39.71      5.29 o 
  -2  -3   4     3372.91     3480.74     60.82 o 
  -1  -3   4       97.42       89.83      4.47 o 
   0  -3   4     1237.54     1245.87     23.02 o 
   1  -3   4        4.95       11.04      4.94 o 
   2  -3   4       73.95       93.65      9.02 o 
   3  -3   4      158.59      141.44      7.90 o 
   4  -3   4       18.58       42.81      8.32 o 
   5  -3   4        8.61       12.27     14.79 o 
   6  -3   4       74.07       93.58     10.42 o 
   7  -3   4      107.47      108.56     13.66 o 
   8  -3   4       32.81       29.31      6.89 o 
   9  -3   4        7.53        1.71      7.65 o 
 -10  -2   4       16.02       20.78     15.35 o 
  -9  -2   4        0.03      -13.20     18.37 o 
  -8  -2   4        9.79       10.44      7.19 o 
  -7  -2   4      628.59      642.50     18.85 o 
  -6  -2   4       16.08       17.16      6.44 o 
  -5  -2   4        6.38        4.84      5.60 o 
  -4  -2   4        1.40        6.06      6.02 o 
  -3  -2   4       92.62       89.56      6.07 o 
  -2  -2   4      235.41      214.58      6.56 o 
  -1  -2   4     1638.62     1652.09     45.31 o 
   0  -2   4     2519.16     2559.69     67.66 o 
   1  -2   4    11325.89    11731.83    200.34 o 
   2  -2   4        7.17        8.26      3.03 o 
   3  -2   4        0.66        2.55      5.39 o 
   4  -2   4      110.21      108.41      8.88 o 
   5  -2   4       42.93       46.40      8.34 o 
   6  -2   4       47.27       59.01     10.06 o 
   7  -2   4        6.45        7.23      5.29 o 
   8  -2   4       49.74       49.94      7.19 o 
   9  -2   4        3.88       13.47      5.67 o 
  10  -2   4        9.08       53.38     14.00 o 
 -10  -1   4        5.06      -12.88     12.88 o 
  -9  -1   4       25.64       43.24     13.11 o 
  -8  -1   4       51.96       35.67      8.21 o 
  -7  -1   4       75.03      103.90      8.94 o 
  -6  -1   4       42.61       49.53      7.44 o 
  -5  -1   4      517.13      498.77     13.37 o 
  -4  -1   4       87.06      116.90     23.75 o 
  -3  -1   4       59.30       67.63      4.86 o 
  -2  -1   4     3090.34     3034.10     60.16 o 
  -1  -1   4     1679.81     1620.72     44.36 o 
   0  -1   4      836.74      851.42     24.36 o 
   1  -1   4    17168.55    17027.92    291.49 o 
   2  -1   4      209.00      221.02      6.01 o 
   3  -1   4       78.81      103.99      9.35 o 
   4  -1   4     2204.00     2172.71     34.93 o 
   5  -1   4      227.90      208.58      6.93 o 
   6  -1   4       17.75       27.33      9.35 o 
   7  -1   4       37.65       44.36      6.09 o 
   8  -1   4      201.15      183.04      9.19 o 
   9  -1   4        2.78       -3.19      9.75 o 
  10  -1   4        9.31       20.28     13.55 o 
 -10   0   4        8.12       12.94     12.77 o 
  -9   0   4       16.99        8.32      6.90 o 
  -8   0   4        0.00       -4.41      6.36 o 
  -7   0   4      554.49      533.50     11.94 o 
  -6   0   4      174.27      156.53      7.36 o 
  -5   0   4      917.52      825.79     14.50 o 
  -4   0   4        7.60        6.82      3.60 o 
  -3   0   4     1019.69      984.68     15.49 o 
  -2   0   4     1523.35     1555.85     28.80 o 
  -1   0   4     4305.25     4271.98     73.87 o 
   0   0   4     1323.01     1187.82     21.36 o 
   1   0   4     1896.19     1883.61     29.43 o 
   2   0   4       32.23       30.40      3.19 o 
   3   0   4       60.73       67.65      6.87 o 
   4   0   4     1166.36     1163.99     25.72 o 
   5   0   4       11.77       26.32      3.97 o 
   6   0   4        0.44        0.15      3.64 o 
   7   0   4        0.60       -2.66      4.92 o 
   8   0   4       17.86       25.71     10.42 o 
   9   0   4        0.00       -4.87     11.65 o 
  10   0   4        0.43       -1.62     12.38 o 
 -10   1   4       12.01       -0.95     13.05 o 
  -9   1   4        0.06       -6.65      6.65 o 
  -8   1   4       35.50       43.02      7.24 o 
  -7   1   4       10.51        6.21      6.34 o 
  -6   1   4      116.00      112.64      6.78 o 
  -5   1   4      588.84      622.38     12.33 o 
  -4   1   4       76.21      100.38      5.38 o 
  -3   1   4      513.86      478.88     15.14 o 
  -2   1   4      319.12      299.56      7.31 o 
  -1   1   4     1603.47     1540.66     22.14 o 
   0   1   4      849.16      796.98     15.30 o 
   1   1   4     7281.20     6453.04    201.54 o 
   2   1   4     2097.17     1937.63     43.16 o 
   3   1   4      170.84      175.41      7.87 o 
   4   1   4        2.36        8.18      6.05 o 
   5   1   4     2233.63     2486.54     62.12 o 
   6   1   4        7.40       14.87      3.85 o 
   7   1   4        6.41       12.10      5.35 o 
   8   1   4        3.01       -2.07     12.04 o 
   9   1   4       35.01       30.53     12.88 o 
  10   1   4        1.59       19.49     13.33 o 
  11   1   4        3.61        7.06     13.11 o 
 -10   2   4        4.73       -0.19      9.91 o 
  -9   2   4        9.43        4.95      6.94 o 
  -8   2   4        0.43        0.64      6.46 o 
  -7   2   4       26.69       24.52      6.66 o 
  -6   2   4        1.71        3.55      6.62 o 
  -5   2   4       11.82        2.83      5.50 o 
  -4   2   4      498.26      516.06     10.73 o 
  -3   2   4       52.93       60.77      5.24 o 
  -2   2   4     1853.48     1831.94     26.64 o 
  -1   2   4       42.73       55.80      7.29 o 
   0   2   4     9989.52     9517.51    127.57 o 
   1   2   4     2320.46     2109.16     37.69 o 
   2   2   4      885.03      844.19     22.40 o 
   3   2   4      466.22      442.48     14.79 o 
   4   2   4       14.95       27.50      5.99 o 
   5   2   4      913.86      980.13     28.34 o 
   6   2   4       71.64       82.13      5.66 o 
   7   2   4        0.94        0.97      6.32 o 
   8   2   4        1.22        3.64     11.87 o 
   9   2   4       92.88      105.97     14.90 o 
  10   2   4        0.08        3.30     13.05 o 
  11   2   4       17.51       21.34     13.72 o 
  -9   3   4        1.01       -5.68      8.21 o 
  -8   3   4        2.50       -3.17      6.91 o 
  -7   3   4        0.83       -2.08      6.77 o 
  -6   3   4       69.94       75.48      8.16 o 
  -5   3   4        4.95       21.59     10.42 o 
  -4   3   4      185.79      176.46     11.19 o 
  -3   3   4      168.27      145.92      6.55 o 
  -2   3   4     1920.10     1774.58     23.99 o 
  -1   3   4      836.28      801.36     11.99 o 
   0   3   4     1217.04     1201.23     18.13 o 
   1   3   4     1882.54     1808.67     25.85 o 
   2   3   4      903.46      870.07     23.69 o 
   3   3   4     1230.94     1178.24     30.81 o 
   4   3   4       77.76       97.35      8.35 o 
   5   3   4      163.45      166.63     10.81 o 
   6   3   4      179.74      191.78     13.11 o 
   7   3   4        0.02       -4.57      6.28 o 
   8   3   4        0.19        1.23      6.93 o 
   9   3   4       18.31       13.89     11.76 o 
  10   3   4        6.58        8.46     12.60 o 
  11   3   4       55.48       58.92     13.67 o 
  -9   4   4        0.00       -8.01      8.04 o 
  -8   4   4        0.02       -1.36      6.75 o 
  -7   4   4       27.02       41.73      7.50 o 
  -6   4   4      205.57      188.46     10.13 o 
  -5   4   4      214.59      215.24     10.54 o 
  -4   4   4      469.31      560.69     12.06 o 
  -3   4   4      481.56      493.59      9.68 o 
  -2   4   4       51.03       46.28      4.01 o 
  -1   4   4      132.66      124.93      5.97 o 
   0   4   4       23.05       20.75      3.37 o 
   1   4   4      142.86      138.46      5.45 o 
   2   4   4     2417.04     2391.76     39.12 o 
   3   4   4      151.85      163.49      9.75 o 
   4   4   4     1421.59     1423.34     37.08 o 
   5   4   4        3.15       -0.28      6.33 o 
   6   4   4      261.83      272.55     15.46 o 
   7   4   4      102.80      140.03     13.72 o 
   8   4   4        0.11       -5.80      6.42 o 
   9   4   4       88.07      108.84     13.13 o 
  10   4   4       68.10       74.77     14.11 o 
  11   4   4        0.29       -2.35     12.66 o 
  -8   5   4        0.71        4.68      7.51 o 
  -7   5   4        3.18        0.50      6.63 o 
  -6   5   4       43.72       45.39      7.91 o 
  -5   5   4        6.69       -3.03      7.58 o 
  -4   5   4       20.99       18.88      7.54 o 
  -3   5   4      190.16      187.56      7.78 o 
  -2   5   4      244.98      231.70      6.89 o 
  -1   5   4        1.52       -0.97      3.27 o 
   0   5   4      218.14      227.11      7.69 o 
   1   5   4      115.79      124.20     12.69 o 
   2   5   4        0.71        3.25      6.27 o 
   3   5   4       95.05       95.32      4.92 o 
   4   5   4      184.09      196.71     11.65 o 
   5   5   4      275.62      269.52     13.33 o 
   6   5   4       21.40       16.52      8.46 o 
   7   5   4        2.67       -9.97      9.97 o 
   8   5   4       51.82       62.28     11.01 o 
   9   5   4       66.04       80.71      9.19 o 
  10   5   4        0.00       -8.05      8.05 o 
  11   5   4       24.03        8.18     12.99 o 
  -7   6   4       65.28       69.86      9.14 o 
  -6   6   4       37.75       26.39      7.56 o 
  -5   6   4       14.90       33.19      7.90 o 
  -4   6   4        0.04       -1.26      7.48 o 
  -3   6   4       11.54       20.86      5.29 o 
  -2   6   4        6.96        5.97      4.78 o 
  -1   6   4        0.01       -2.90      5.11 o 
   0   6   4       92.27      103.47     10.17 o 
   1   6   4      113.16      106.45      6.73 o 
   2   6   4     1094.15     1180.51     21.56 o 
   3   6   4       18.90       29.10      4.41 o 
   4   6   4        0.14        3.58      6.22 o 
   5   6   4       10.50        7.73      8.63 o 
   6   6   4       12.86        7.23      9.47 o 
   7   6   4      362.58      349.28     18.26 o 
   8   6   4       74.28       84.58     13.44 o 
   9   6   4       11.84       16.51      7.72 o 
  10   6   4        0.18        3.53      8.20 o 
  11   6   4        0.72       -8.29     13.50 o 
  -7   7   4        0.02       -6.89      6.89 o 
  -6   7   4        8.50        4.78      8.01 o 
  -5   7   4        3.31        6.67      6.43 o 
  -4   7   4        6.60        3.34      5.90 o 
  -3   7   4       15.42       19.61      7.22 o 
  -2   7   4       15.46        8.02      6.38 o 
  -1   7   4       16.18       12.93      6.13 o 
   0   7   4        7.32       10.04      5.44 o 
   1   7   4       86.80      101.96      7.05 o 
   2   7   4      180.49      184.05      8.15 o 
   3   7   4      738.27      733.18     23.80 o 
   4   7   4      149.72      145.80     11.82 o 
   5   7   4      512.23      430.50     17.70 o 
   6   7   4      182.29      151.68     12.55 o 
   7   7   4        8.19        7.39     10.42 o 
   8   7   4        1.02        5.60     10.98 o 
   9   7   4       19.73       31.31      8.40 o 
  10   7   4        0.85        6.08      8.74 o 
  -6   8   4        2.44        1.56      6.36 o 
  -5   8   4       47.13       27.94      8.85 o 
  -4   8   4        0.01       -4.10      5.64 o 
  -3   8   4        3.91        4.73      5.10 o 
  -2   8   4       10.54        4.86      6.15 o 
  -1   8   4        0.01        0.62      6.21 o 
   0   8   4        1.22        0.32      6.40 o 
   1   8   4        1.23        2.56      5.70 o 
   2   8   4        6.12        8.72      4.83 o 
   3   8   4       19.13       23.92     10.14 o 
   4   8   4       43.54       42.96     10.08 o 
   5   8   4      200.86      167.30     13.33 o 
   6   8   4      226.73      199.40     13.67 o 
   7   8   4       67.33       65.98     11.82 o 
   8   8   4        0.01        7.28     11.59 o 
   9   8   4       20.42       28.98     17.08 o 
  10   8   4        1.76        3.14     10.31 o 
  -5   9   4       13.19        1.06      6.08 o 
  -4   9   4        4.47       -1.17      4.35 o 
  -3   9   4        0.04       -3.90      4.93 o 
  -2   9   4       11.94        8.99     10.31 o 
  -1   9   4       39.69       32.76     17.87 o 
   0   9   4       11.33        5.90      6.43 o 
   1   9   4       55.77       61.12      7.56 o 
   2   9   4        0.70       -4.48     12.04 o 
   3   9   4       55.60       79.03     12.88 o 
   4   9   4        0.69        1.06      9.52 o 
   5   9   4       91.01       59.20     11.54 o 
   6   9   4        2.75       -2.69     10.08 o 
   7   9   4        1.02       -5.49      9.86 o 
   8   9   4       12.32        1.40     11.31 o 
   9   9   4        2.11       14.28      8.58 o 
  -4  10   4       20.01        5.90      5.60 o 
  -3  10   4        4.65        4.17      6.55 o 
  -2  10   4        1.91        0.82      3.98 o 
  -1  10   4        0.01        0.29      5.08 o 
   0  10   4       10.33       12.95      6.31 o 
   1  10   4       36.21       38.26      6.94 o 
   2  10   4       60.78       85.92     14.51 o 
   3  10   4       34.82       51.81     12.94 o 
   4  10   4      214.73      224.60     16.13 o 
   5  10   4        2.46       -6.05      9.63 o 
   6  10   4        3.82        7.11     11.99 o 
   7  10   4        1.79       -9.75     11.43 o 
   8  10   4        0.04        1.40     12.27 o 
   9  10   4        1.03       16.41     11.93 o 
  -2  11   4        3.81       -1.82      2.99 o 
  -1  11   4        2.57       -2.18      4.89 o 
   0  11   4       12.64        8.04      8.91 o 
   1  11   4        3.74       12.94      9.52 o 
   2  11   4        1.14       -8.18     15.07 o 
   3  11   4        7.04       -2.69     12.94 o 
   4  11   4       36.25       48.11     14.95 o 
   5  11   4       48.28       52.87     13.11 o 
   6  11   4        3.27       -2.80     10.87 o 
   7  11   4       15.39        8.85     10.87 o 
   0  12   4       72.96       76.90     13.11 o 
   1  12   4       15.68        7.00      9.02 o 
   2  12   4        6.87       14.84     13.33 o 
   3  12   4        4.65       20.44     16.52 o 
   4  12   4       21.76       32.15     14.39 o 
   5  12   4       14.14       12.94     14.34 o 
  -5 -12   5        0.44      -15.74     17.76 o 
  -4 -12   5        6.56       -6.78     17.64 o 
  -3 -12   5       16.81       19.83     17.31 o 
  -1 -12   5        1.42        5.43     12.04 o 
   0 -12   5        0.02       -3.30     14.23 o 
  -7 -11   5        3.85       -3.53     16.64 o 
  -6 -11   5        9.24        9.52     16.19 o 
  -5 -11   5        3.07       12.99     15.23 o 
  -4 -11   5        4.88       14.67     15.57 o 
  -3 -11   5       33.51       49.91     18.20 o 
   0 -11   5        2.36       -7.11     11.82 o 
   1 -11   5        1.05       -0.56     14.67 o 
   2 -11   5       29.80       32.15     19.04 o 
  -8 -10   5        7.84        0.73     14.67 o 
  -7 -10   5        0.69       -3.70     13.22 o 
  -6 -10   5        4.12        5.49     14.17 o 
  -5 -10   5       53.58       64.02     16.08 o 
  -4 -10   5        0.38        0.90     11.43 o 
  -3 -10   5       10.37        7.45     13.61 o 
  -2 -10   5       49.26       98.47     16.58 o 
   0 -10   5        5.86       19.66     17.36 o 
   1 -10   5        4.90       -2.52     12.66 o 
   2 -10   5       21.73       15.40     15.63 o 
   3 -10   5        0.29       -2.74      7.99 o 
   4 -10   5        3.87       45.65     10.47 o 
  -9  -9   5       19.11       -9.30     13.05 o 
  -8  -9   5       37.77       35.29     12.99 o 
  -7  -9   5       49.17       57.69     15.51 o 
  -6  -9   5        2.90        3.81     13.39 o 
  -5  -9   5       43.43       40.05     13.16 o 
  -4  -9   5       31.34       17.87     12.94 o 
  -3  -9   5       36.32       32.37     13.33 o 
  -2  -9   5        1.84        3.25     10.87 o 
  -1  -9   5        0.98       -9.86     11.03 o 
   0  -9   5       10.81       10.81     15.07 o 
   1  -9   5        4.98        1.65      7.08 o 
   2  -9   5        0.42       -0.45      7.69 o 
   3  -9   5        5.83        4.27      7.19 o 
   4  -9   5        3.00        5.23      7.35 o 
   5  -9   5        1.67       12.15     10.36 o 
  -9  -8   5       21.73        1.18     10.98 o 
  -8  -8   5       77.82       96.23     16.13 o 
  -7  -8   5       11.96       -8.63     11.76 o 
  -6  -8   5        9.42       20.67     12.49 o 
  -5  -8   5      156.98      183.43     18.20 o 
  -4  -8   5        0.68      -10.25     11.26 o 
  -3  -8   5       21.90        4.42     11.54 o 
  -2  -8   5       11.44       24.76     10.81 o 
  -1  -8   5      185.71      196.04     16.24 o 
   0  -8   5        0.01        2.99      5.65 o 
   1  -8   5       32.01       32.10     10.22 o 
   2  -8   5        0.45        2.60      8.02 o 
   3  -8   5       32.45       31.22      8.54 o 
   4  -8   5       10.33        5.05      7.27 o 
   5  -8   5        4.28        0.79      7.47 o 
   6  -8   5        2.36        6.15      7.71 o 
 -10  -7   5        3.22       -5.15     13.44 o 
  -9  -7   5        5.00       -3.19     10.98 o 
  -8  -7   5      132.50      149.66     16.52 o 
  -7  -7   5        0.07       14.95     12.15 o 
  -6  -7   5      159.91      165.68     17.08 o 
  -5  -7   5       64.75       83.06     14.17 o 
  -4  -7   5        9.69       12.88     11.26 o 
  -3  -7   5       12.45       14.67     10.47 o 
  -2  -7   5        0.02       -5.71      9.47 o 
  -1  -7   5       29.34       36.07      6.00 o 
   0  -7   5      121.56      127.98      8.10 o 
   1  -7   5        0.73       -5.83      6.94 o 
   2  -7   5       29.07       40.82      9.66 o 
   3  -7   5       15.25       15.79      8.18 o 
   4  -7   5       17.83       14.21      8.08 o 
   5  -7   5        0.14       -2.07      7.40 o 
   6  -7   5        5.16       -3.18      7.50 o 
   7  -7   5        1.29        7.67      5.68 o 
 -10  -6   5        4.00        9.02     13.55 o 
  -9  -6   5       74.50       74.94     14.84 o 
  -8  -6   5       32.60       37.25     12.94 o 
  -7  -6   5      104.20      104.96     15.07 o 
  -6  -6   5       49.59       45.14     13.27 o 
  -5  -6   5       96.72      110.23     14.23 o 
  -4  -6   5        0.10        2.46     10.42 o 
  -3  -6   5       44.47       42.29     10.31 o 
  -2  -6   5        1.01        3.83      4.18 o 
  -1  -6   5        8.20        4.36      5.15 o 
   0  -6   5      929.55      888.80     18.76 o 
   1  -6   5       18.60       25.46      5.16 o 
   2  -6   5        0.06       -0.08      6.82 o 
   3  -6   5       22.99       28.63      8.36 o 
   4  -6   5       22.51       32.34      9.00 o 
   5  -6   5        7.66       -4.07      7.90 o 
   6  -6   5       34.48       33.36     11.90 o 
   7  -6   5        0.18       -5.63      5.63 o 
   8  -6   5        9.62        5.18      5.66 o 
 -10  -5   5       16.67        3.30     13.50 o 
  -9  -5   5       33.55       45.03     14.62 o 
  -8  -5   5       55.32       42.74     13.33 o 
  -7  -5   5        4.63        0.95     11.99 o 
  -6  -5   5        0.64        4.14     11.15 o 
  -5  -5   5       42.53       72.03     12.66 o 
  -4  -5   5        0.37        2.58      4.93 o 
  -3  -5   5      293.75      294.96      8.87 o 
  -2  -5   5       42.00       61.62      4.96 o 
  -1  -5   5      230.41      250.76      7.64 o 
   0  -5   5      580.59      613.08     13.61 o 
   1  -5   5       10.58        5.20      5.61 o 
   2  -5   5       68.22      100.82      9.72 o 
   3  -5   5       57.56       42.50      7.83 o 
   4  -5   5       38.42       59.45     17.67 o 
   5  -5   5       88.53      101.53     11.07 o 
   6  -5   5       32.49       22.82      8.84 o 
   7  -5   5       11.14        8.21      7.87 o 
   8  -5   5        0.24        3.62      6.90 o 
 -10  -4   5        8.22        5.66     11.93 o 
  -9  -4   5      186.06      176.27     17.14 o 
  -8  -4   5       41.97       56.91     13.16 o 
  -7  -4   5      344.40      349.67     20.67 o 
  -6  -4   5       17.91       19.52      7.05 o 
  -5  -4   5      180.63      186.41     14.42 o 
  -4  -4   5      232.49      221.83      8.73 o 
  -3  -4   5     1299.39     1418.65     26.62 o 
  -2  -4   5     1483.30     1497.97     27.50 o 
  -1  -4   5       63.05       72.21      5.85 o 
   0  -4   5       24.80       28.90      3.86 o 
   1  -4   5      177.38      176.53      6.69 o 
   2  -4   5      125.22      123.86      6.21 o 
   3  -4   5        0.69        3.82      6.35 o 
   4  -4   5       42.90       62.35      8.97 o 
   5  -4   5      107.74      126.86     10.54 o 
   6  -4   5      287.35      275.72     13.58 o 
   7  -4   5       12.41       19.94     13.50 o 
   8  -4   5        0.45        1.74      5.50 o 
   9  -4   5        9.54        8.29      5.85 o 
  -9  -3   5       24.00       14.67     11.65 o 
  -8  -3   5       28.57       34.95      7.78 o 
  -7  -3   5      108.37      126.77      9.84 o 
  -6  -3   5      176.94      187.09     10.48 o 
  -5  -3   5       24.83       35.82      6.35 o 
  -4  -3   5      292.67      300.93      9.67 o 
  -3  -3   5      147.26      156.90      6.65 o 
  -2  -3   5       13.38       11.50      2.45 o 
  -1  -3   5       38.69       40.38      6.72 o 
   0  -3   5     2685.64     2578.69     45.30 o 
   1  -3   5       38.02       44.89      7.25 o 
   2  -3   5      103.13      114.62      5.47 o 
   3  -3   5       16.22       11.46      5.84 o 
   4  -3   5        4.57       12.79      7.54 o 
   5  -3   5      222.76      230.06     22.21 o 
   6  -3   5      238.01      230.27     13.34 o 
   7  -3   5       69.23       72.95     15.49 o 
   8  -3   5        5.99        6.20      5.75 o 
   9  -3   5        0.37       -1.31      5.84 o 
 -10  -2   5        4.17        3.75     13.83 o 
  -9  -2   5        8.29        2.15      7.76 o 
  -8  -2   5        6.94       14.98      8.00 o 
  -7  -2   5      592.56      544.16     26.27 o 
  -6  -2   5       29.13       29.72      7.76 o 
  -5  -2   5      298.45      300.35     10.74 o 
  -4  -2   5     1454.52     1429.91     27.50 o 
  -3  -2   5      171.73      181.47      7.06 o 
  -2  -2   5      364.92      350.24      8.34 o 
  -1  -2   5     1857.73     1919.26     52.76 o 
   0  -2   5      101.80       94.70      5.24 o 
   1  -2   5        0.20        0.44      5.63 o 
   2  -2   5        7.50        6.53      3.20 o 
   3  -2   5      120.23      114.48     15.99 o 
   4  -2   5      221.08      238.27     10.25 o 
   5  -2   5       60.20       75.65      9.11 o 
   6  -2   5        0.00        6.52      9.77 o 
   7  -2   5      125.19      157.34     13.16 o 
   8  -2   5       15.02       14.34      5.66 o 
   9  -2   5       27.39       40.17      7.34 o 
  10  -2   5        0.05        8.79     12.21 o 
 -10  -1   5        0.22       -6.55     14.84 o 
  -9  -1   5        2.71        1.29     11.71 o 
  -8  -1   5       48.57       34.46      7.89 o 
  -7  -1   5       93.91       97.16      9.15 o 
  -6  -1   5      157.20      153.93     14.70 o 
  -5  -1   5      172.15      143.16      8.41 o 
  -4  -1   5       47.80       51.34      5.28 o 
  -3  -1   5      449.93      444.93     11.06 o 
  -2  -1   5      523.97      504.02     11.50 o 
  -1  -1   5       29.58       25.62      2.80 o 
   0  -1   5        3.02       10.87      2.66 o 
   1  -1   5      184.83      153.35     15.15 o 
   2  -1   5      578.10      583.95     11.22 o 
   3  -1   5       29.58       39.47      6.07 o 
   4  -1   5       58.10       57.46      7.64 o 
   5  -1   5        0.45       -4.24      6.71 o 
   6  -1   5        1.24        2.28      9.01 o 
   7  -1   5        0.00       -3.30      8.12 o 
   8  -1   5       29.45       27.96      6.19 o 
   9  -1   5        0.13       -1.12      9.91 o 
  10  -1   5       11.27       16.64     10.98 o 
 -10   0   5       18.90       16.41     13.83 o 
  -9   0   5        1.94        5.88     12.15 o 
  -8   0   5        0.03       13.22      6.21 o 
  -7   0   5      134.92      145.49      7.63 o 
  -6   0   5      865.68      775.29     14.62 o 
  -5   0   5        0.28       -1.14      4.35 o 
  -4   0   5     1235.89     1184.49     23.91 o 
  -3   0   5      353.16      386.75     11.87 o 
  -2   0   5     1430.33     1423.51     26.84 o 
  -1   0   5     6742.16     6492.90    111.66 o 
   0   0   5      604.27      596.51     11.99 o 
   1   0   5     3861.58     3247.24    168.01 o 
   2   0   5      562.00      534.90     10.38 o 
   3   0   5      931.72      950.70     21.38 o 
   4   0   5      615.03      643.12     16.87 o 
   5   0   5      212.79      180.24     10.38 o 
   6   0   5      372.89      378.13     18.54 o 
   7   0   5       23.51       29.25      5.26 o 
   8   0   5       61.45       71.81     13.83 o 
   9   0   5        2.01        8.85     11.76 o 
  10   0   5        5.28       13.22     12.83 o 
 -10   1   5        7.16       13.95     13.50 o 
  -9   1   5       41.16       51.39      7.89 o 
  -8   1   5        0.32       10.08      6.40 o 
  -7   1   5       32.45       32.39      6.98 o 
  -6   1   5        3.96       -1.28      5.43 o 
  -5   1   5       15.01       15.27      4.67 o 
  -4   1   5      272.14      248.93      7.36 o 
  -3   1   5     2110.16     2057.62     29.84 o 
  -2   1   5      101.81      134.29      5.46 o 
  -1   1   5       27.96       55.47      7.28 o 
   0   1   5     2158.70     1927.28     34.47 o 
   1   1   5      745.74      683.75     12.11 o 
   2   1   5        0.75        0.17      3.02 o 
   3   1   5     1330.85     1296.55     27.26 o 
   4   1   5      415.47      422.90     12.20 o 
   5   1   5        5.52        3.02      7.17 o 
   6   1   5      246.40      258.99     16.19 o 
   7   1   5        0.55       -5.71     10.87 o 
   8   1   5       21.59       22.52     12.49 o 
   9   1   5        3.06        4.87     12.38 o 
  10   1   5        2.06        2.91     12.66 o 
  11   1   5        1.64       -8.51     12.15 o 
  -9   2   5        0.75       -3.31      6.66 o 
  -8   2   5        4.58       -5.43      6.03 o 
  -7   2   5        3.85        5.48     15.57 o 
  -6   2   5        2.16       -5.57      7.32 o 
  -5   2   5       23.49       10.73     13.33 o 
  -4   2   5        6.21       15.38      4.55 o 
  -3   2   5       66.23       73.88      4.75 o 
  -2   2   5       68.66       78.07      4.34 o 
  -1   2   5     1649.05     1571.81     23.06 o 
   0   2   5     1172.03     1090.60     16.59 o 
   1   2   5      494.42      509.65     11.71 o 
   2   2   5      191.01      174.28      7.21 o 
   3   2   5        6.75        6.55      4.70 o 
   4   2   5      976.68      986.96     27.11 o 
   5   2   5     1160.15     1187.70     32.93 o 
   6   2   5       32.10       50.24      9.94 o 
   7   2   5        3.10        6.94      6.22 o 
   8   2   5       10.14       12.66     10.53 o 
   9   2   5        1.67       -9.86      9.86 o 
  10   2   5        6.65       -5.83     13.05 o 
  11   2   5        2.12        7.23     13.78 o 
  -9   3   5        0.01       -6.62      6.62 o 
  -8   3   5        2.32       -6.65      6.65 o 
  -7   3   5       13.81       20.26      7.14 o 
  -6   3   5       82.79      107.46      9.03 o 
  -5   3   5        2.38        7.38      8.12 o 
  -4   3   5     1768.56     1675.04     25.93 o 
  -3   3   5     1185.46     1097.53     18.36 o 
  -2   3   5       17.24       19.53      3.93 o 
  -1   3   5       30.40       35.34      3.69 o 
   0   3   5      720.02      722.09     12.09 o 
   1   3   5    12312.01    12211.79    163.69 o 
   2   3   5      164.42      192.28      9.30 o 
   3   3   5      279.17      278.76     11.65 o 
   4   3   5      197.20      213.18     11.20 o 
   5   3   5      531.91      484.94     18.04 o 
   6   3   5       71.79       71.41      9.86 o 
   7   3   5       15.11       20.95      9.97 o 
   8   3   5        2.46        0.80      6.82 o 
   9   3   5        7.91        2.80     12.43 o 
  10   3   5        3.70        4.42     11.15 o 
  11   3   5       19.62        5.99     13.61 o 
  -9   4   5        0.04        3.28      7.17 o 
  -8   4   5        0.39       -0.53      6.20 o 
  -7   4   5       27.77       33.08      7.55 o 
  -6   4   5        1.47       10.15      7.06 o 
  -5   4   5      116.25      119.26     14.93 o 
  -4   4   5       45.96       51.01      5.84 o 
  -3   4   5      711.76      720.58     13.87 o 
  -2   4   5      807.01      829.15     13.18 o 
  -1   4   5       20.57       35.97      3.91 o 
   0   4   5      676.14      628.21     11.23 o 
   1   4   5      114.49      119.18      5.09 o 
   2   4   5       23.68       27.30      3.64 o 
   3   4   5     1846.99     1801.36     45.14 o 
   4   4   5      441.65      462.26     16.47 o 
   5   4   5       51.13       51.36      8.01 o 
   6   4   5       25.38       21.06     10.03 o 
   7   4   5       79.65       86.54     13.22 o 
   8   4   5        4.47       28.91     29.41 o 
   9   4   5      277.21      263.93     18.48 o 
  10   4   5       16.67       17.87     13.16 o 
  11   4   5       24.80       12.88     13.95 o 
  -8   5   5        8.08       -4.12      6.93 o 
  -7   5   5       36.32       34.43      7.95 o 
  -6   5   5      234.97      233.29     12.52 o 
  -5   5   5      624.76      641.65     17.05 o 
  -4   5   5       69.04       91.73     17.83 o 
  -3   5   5       63.11       71.73      6.65 o 
  -2   5   5        3.70        7.47      4.42 o 
  -1   5   5       38.84       38.07      4.11 o 
   0   5   5       33.73       26.28      4.81 o 
   1   5   5      672.34      728.71     28.90 o 
   2   5   5       21.82       25.03      4.20 o 
   3   5   5        0.05        2.52      3.30 o 
   4   5   5      516.66      556.52     18.88 o 
   5   5   5      214.55      209.76     12.60 o 
   6   5   5       16.66       20.05      9.58 o 
   7   5   5       38.95       30.92     11.65 o 
   8   5   5        5.67       20.16     12.43 o 
   9   5   5      106.73      112.86     10.02 o 
  10   5   5       15.31       12.99     13.55 o 
  11   5   5       17.49       32.88     13.27 o 
  -7   6   5        9.30        1.44      7.08 o 
  -6   6   5       20.36       24.00      8.01 o 
  -5   6   5        2.54       -6.77      6.77 o 
  -4   6   5        0.98       -2.94      7.43 o 
  -3   6   5       64.16       87.89      6.64 o 
  -2   6   5      186.22      215.78      8.20 o 
  -1   6   5       95.02      108.95      6.44 o 
   0   6   5        0.01        1.67      4.85 o 
   1   6   5      149.54      158.79      6.96 o 
   2   6   5      852.08      839.37     20.64 o 
   3   6   5        1.34        4.87      4.17 o 
   5   6   5      196.03      222.14     12.83 o 
   6   6   5       29.17       37.81     10.42 o 
   7   6   5      791.74      707.69     24.81 o 
   8   6   5      102.88      102.05     13.83 o 
   9   6   5      115.52      113.25     12.88 o 
  10   6   5        4.54        5.79     15.57 o 
  11   6   5        4.34       -5.88     14.11 o 
  -7   7   5       54.83       76.40     15.46 o 
  -6   7   5        3.93        2.59      7.85 o 
  -5   7   5        0.26        0.50      7.42 o 
  -4   7   5        5.78       -0.67      6.53 o 
  -3   7   5        4.39        4.99     11.45 o 
  -2   7   5       15.97       17.96      7.15 o 
  -1   7   5       61.72       69.00      7.65 o 
   0   7   5      262.07      260.15     10.09 o 
   1   7   5        5.09        0.33      7.70 o 
   2   7   5       94.86      120.83      7.62 o 
   3   7   5      549.92      584.19     21.34 o 
   4   7   5       16.77       12.15      8.63 o 
   5   7   5       37.13       37.08      9.91 o 
   6   7   5        1.69        7.95      9.58 o 
   7   7   5       73.60      100.82     12.94 o 
   8   7   5        6.88        4.76     11.37 o 
   9   7   5       16.29       21.38     15.77 o 
  10   7   5        0.17        7.51     11.57 o 
  -6   8   5        1.24       -5.64      6.71 o 
  -5   8   5        7.90       -0.67      5.19 o 
  -4   8   5        1.19       -3.83      5.49 o 
  -3   8   5        3.51        2.84      5.87 o 
  -2   8   5       35.18       47.67     11.54 o 
  -1   8   5       87.58      102.92     17.11 o 
   0   8   5        1.54       -6.33      6.33 o 
   1   8   5        0.31        4.30      5.68 o 
   2   8   5        0.53       -5.94      5.94 o 
   3   8   5        2.41       -2.86      9.58 o 
   4   8   5       28.80       41.62     10.59 o 
   5   8   5      291.00      296.91     16.08 o 
   6   8   5       14.72        7.28      9.69 o 
   7   8   5      122.17       96.79     12.15 o 
   8   8   5       12.14       10.53     12.88 o 
   9   8   5        8.25        6.83     11.71 o 
  10   8   5        8.20        1.74     12.43 o 
  -5   9   5       13.36        6.02      5.52 o 
  -4   9   5        0.28       -1.26      3.16 o 
  -3   9   5        0.01        1.39      4.95 o 
  -2   9   5       15.28        6.65      4.73 o 
  -1   9   5        6.17       -2.72      5.44 o 
   0   9   5       16.13       20.19      6.61 o 
   1   9   5        0.31        2.91      6.42 o 
   2   9   5       48.46       60.38     14.06 o 
   3   9   5      318.19      396.67     18.54 o 
   4   9   5       97.25       95.55     12.04 o 
   5   9   5        0.05        8.79      9.52 o 
   6   9   5       48.89       50.63     12.43 o 
   7   9   5       91.47       92.70     12.43 o 
   8   9   5       16.64        6.05     11.59 o 
   9   9   5        4.65       -6.11     12.55 o 
  -4  10   5        0.01        1.02      4.08 o 
  -3  10   5        1.27       -4.05      4.05 o 
  -2  10   5        0.01       -1.62      3.47 o 
  -1  10   5       90.37       93.03     12.60 o 
   0  10   5       25.75       22.50     11.17 o 
   1  10   5       37.57       51.19     13.25 o 
   2  10   5        9.95       10.31     12.66 o 
   3  10   5       38.13       48.00     11.93 o 
   4  10   5       35.93       37.75     12.88 o 
   5  10   5       73.57       73.65     12.60 o 
   6  10   5       16.22       19.83     11.09 o 
   7  10   5       19.38        9.52     12.10 o 
   8  10   5       24.52       11.59     11.93 o 
   9  10   5       14.35       -8.07     12.49 o 
  -2  11   5        1.18       -0.46      3.76 o 
  -1  11   5       41.77       21.37     18.99 o 
   0  11   5        0.33        1.97      5.15 o 
   1  11   5       10.07       26.72      9.24 o 
   2  11   5       32.65       33.16     13.50 o 
   3  11   5       21.98       10.19     12.38 o 
   4  11   5        1.84       -0.11     11.65 o 
   5  11   5       38.89       29.69     13.27 o 
   6  11   5        0.65        1.34     10.81 o 
   7  11   5        2.77        6.61     11.48 o 
   0  12   5        7.58       12.94      9.86 o 
   1  12   5       15.47        8.63     10.08 o 
   2  12   5        0.47        5.60     16.64 o 
   3  12   5       12.56        7.28     14.23 o 
   4  12   5        0.91        7.67     15.96 o 
   6  12   5        0.61        2.18     12.60 o 
  -4 -12   6       10.92       25.32     21.45 o 
  -3 -12   6        0.26       -2.91     17.03 o 
  -1 -12   6        2.40       12.04     11.09 o 
  -6 -11   6        1.53       -4.87     15.79 o 
  -5 -11   6        1.02       -9.75     12.66 o 
  -4 -11   6        0.53       16.30     15.63 o 
  -3 -11   6        2.11       11.37     15.51 o 
  -1 -11   6       22.91       -0.17      9.69 o 
   0 -11   6        7.25        7.28     12.55 o 
   1 -11   6        0.26        3.08     14.06 o 
   2 -11   6       14.66       10.25     17.87 o 
  -8 -10   6        0.46      -13.61     13.61 o 
  -7 -10   6        2.41      -14.23     14.23 o 
  -6 -10   6        3.10        5.83     15.01 o 
  -5 -10   6       17.31       17.42     14.62 o 
  -4 -10   6        1.46       -2.46     13.11 o 
  -3 -10   6        2.01        1.74     14.00 o 
  -2 -10   6        0.05        1.51     13.67 o 
   0 -10   6        2.09        3.86     12.94 o 
   1 -10   6       10.27        3.42     13.61 o 
   2 -10   6        9.79        2.91     17.36 o 
   3 -10   6        0.02       -8.63     15.07 o 
   4 -10   6        1.87       -6.02      6.98 o 
  -8  -9   6        2.56       -0.06     13.33 o 
  -7  -9   6        5.23        0.78     11.20 o 
  -6  -9   6       26.00       30.75     14.17 o 
  -5  -9   6        3.47       -1.51     12.66 o 
  -4  -9   6       13.10       11.87     11.26 o 
  -3  -9   6        1.77       -7.62     11.15 o 
  -2  -9   6       11.35       11.54     10.36 o 
  -1  -9   6       58.26       66.88     12.60 o 
   0  -9   6       17.30        8.85     14.73 o 
   1  -9   6        4.62       12.43     14.73 o 
   2  -9   6        2.25        2.24      7.59 o 
   3  -9   6       79.03       70.03     16.97 o 
   4  -9   6        7.29       18.80      8.57 o 
   5  -9   6        0.55       -5.97      7.57 o 
  -9  -8   6        0.01      -12.32     12.32 o 
  -8  -8   6       73.09       74.55     15.57 o 
  -7  -8   6      129.42      139.02     17.36 o 
  -5  -8   6       30.78       30.30     13.05 o 
  -4  -8   6       27.51       35.06     12.10 o 
  -3  -8   6       19.17       17.98     11.54 o 
  -2  -8   6        2.51       10.64     10.14 o 
  -1  -8   6        0.16       -7.79      9.47 o 
   0  -8   6        2.58        0.50     13.92 o 
   1  -8   6        7.68       13.80      7.28 o 
   2  -8   6        1.11       -1.49      7.26 o 
   3  -8   6        0.10        2.94      7.11 o 
   4  -8   6        2.31        4.85      7.55 o 
   5  -8   6        0.99       -6.12      7.09 o 
   6  -8   6        2.21        9.37      7.79 o 
  -9  -7   6       44.69       25.26     14.06 o 
  -8  -7   6        0.14       -0.67     12.55 o 
  -7  -7   6       16.29       31.70     11.37 o 
  -6  -7   6       27.67       32.26     13.16 o 
  -5  -7   6       50.55       50.30     13.89 o 
  -4  -7   6        2.61       -0.67     10.92 o 
  -3  -7   6        0.00       -1.74      8.79 o 
  -2  -7   6       99.08       94.38     12.15 o 
  -1  -7   6      592.75      602.56     23.08 o 
   0  -7   6      328.33      331.83     10.68 o 
   1  -7   6        2.45        3.14      7.67 o 
   2  -7   6        2.78        4.24      7.73 o 
   3  -7   6       85.62      111.37     10.39 o 
   4  -7   6        7.73        9.72      7.38 o 
   5  -7   6        0.74        9.53      8.67 o 
   6  -7   6        2.51        3.70      7.93 o 
 -10  -6   6       10.40        1.12     13.50 o 
  -9  -6   6        0.01       -5.15     13.16 o 
  -8  -6   6        8.91        4.59     10.64 o 
  -7  -6   6       14.97        8.23     12.21 o 
  -6  -6   6        0.43        9.86     12.15 o 
  -5  -6   6        0.48       -7.06     11.37 o 
  -4  -6   6       27.73       40.83     12.04 o 
  -3  -6   6       17.87        7.23      9.97 o 
  -2  -6   6       83.22      102.00     11.54 o 
  -1  -6   6      354.10      383.50     10.45 o 
   0  -6   6      146.22      155.60     13.02 o 
   1  -6   6        8.04       12.08      4.90 o 
   2  -6   6        6.94       13.68      7.28 o 
   3  -6   6        0.68        0.20      7.06 o 
   4  -6   6       52.66       61.60      9.67 o 
   5  -6   6        1.87       -3.23      7.73 o 
   6  -6   6       19.58       19.64      8.19 o 
   7  -6   6        0.55       -3.71      7.21 o 
   8  -6   6        5.62        7.16      5.37 o 
 -10  -5   6        4.96      -12.27     12.27 o 
  -9  -5   6       82.71       68.11     15.18 o 
  -8  -5   6       13.22        0.78     11.99 o 
  -7  -5   6      151.79      146.64     15.68 o 
  -6  -5   6        6.37        6.39     11.82 o 
  -5  -5   6        0.49       -2.18     10.59 o 
  -4  -5   6       14.26        7.06      8.63 o 
  -3  -5   6      965.79      933.64     31.37 o 
  -2  -5   6      165.41      181.67      6.83 o 
  -1  -5   6       43.75       45.91      6.61 o 
   0  -5   6        7.32        7.47      4.03 o 
   1  -5   6      210.23      189.55      7.96 o 
   2  -5   6       17.57       16.69      7.22 o 
   3  -5   6      138.28      131.87     10.44 o 
   4  -5   6       16.31       15.88      8.72 o 
   5  -5   6        0.36        9.98      8.93 o 
   6  -5   6       20.09       14.50      8.57 o 
   7  -5   6       13.50        8.85      8.03 o 
   8  -5   6        1.97       -1.87      5.27 o 
 -10  -4   6       30.58       36.57     14.67 o 
  -9  -4   6       72.32       80.94     14.39 o 
  -8  -4   6      208.88      171.56     16.92 o 
  -7  -4   6        0.53       -1.06     11.82 o 
  -6  -4   6       25.99       27.56     12.10 o 
  -5  -4   6       11.58        7.91      6.17 o 
  -4  -4   6       89.37       88.04      6.79 o 
  -3  -4   6        3.89        9.61      3.86 o 
  -2  -4   6     1572.02     1670.11     30.39 o 
  -1  -4   6      338.53      311.77      7.74 o 
   0  -4   6     2345.43     2450.10     43.56 o 
   1  -4   6       14.24       14.85      6.21 o 
   2  -4   6      174.33      173.00     15.46 o 
   3  -4   6       12.73        6.19      6.63 o 
   4  -4   6        8.32       24.55      7.79 o 
   5  -4   6      234.55      225.43     12.41 o 
   6  -4   6       57.81       60.68     10.33 o 
   7  -4   6       62.44       61.34     17.34 o 
   8  -4   6        0.23        4.01      4.45 o 
   9  -4   6        1.17       -0.04      5.20 o 
 -10  -3   6        0.73      -11.82     11.82 o 
  -9  -3   6       13.17       11.54     11.76 o 
  -8  -3   6        4.06       -2.30     11.71 o 
  -7  -3   6       78.75       92.23      9.11 o 
  -6  -3   6        1.08        0.94      7.65 o 
  -5  -3   6       77.34       94.37      7.34 o 
  -4  -3   6      324.10      307.47      9.75 o 
  -3  -3   6      555.49      536.13     12.15 o 
  -2  -3   6     2264.95     2309.09     63.74 o 
  -1  -3   6       61.00       72.42      7.84 o 
   0  -3   6      480.01      512.42     11.11 o 
   1  -3   6     2203.84     2321.95     41.40 o 
   2  -3   6       36.90       35.27      4.29 o 
   3  -3   6      309.90      354.23     12.37 o 
   4  -3   6      530.63      611.46     17.91 o 
   5  -3   6       55.17      112.40     10.95 o 
   6  -3   6      241.64      253.87     17.17 o 
   7  -3   6        1.49       -3.59      8.31 o 
   8  -3   6        1.77       11.54      5.44 o 
   9  -3   6        1.47        2.59      6.22 o 
  -9  -2   6        0.24       -7.99      7.99 o 
  -8  -2   6       35.51       33.66      8.14 o 
  -7  -2   6      255.32      236.41     11.51 o 
  -6  -2   6       12.08       17.07      6.85 o 
  -5  -2   6       50.56       44.98      6.49 o 
  -4  -2   6       89.78       96.28     13.33 o 
  -3  -2   6       53.87       58.47      4.55 o 
  -2  -2   6       62.33       60.78      6.30 o 
  -1  -2   6       86.51       79.48      8.79 o 
   0  -2   6     1791.87     1840.68     50.47 o 
   1  -2   6      767.18      932.69     18.31 o 
   2  -2   6      966.90     1034.88     20.15 o 
   3  -2   6       83.81       77.67      9.38 o 
   4  -2   6       45.75       56.03     11.43 o 
   5  -2   6      166.88      167.41     11.52 o 
   6  -2   6      415.15      425.56     16.06 o 
   7  -2   6       81.36       81.13     11.15 o 
   8  -2   6       16.87       28.10      7.92 o 
   9  -2   6        3.16       -9.35     10.92 o 
  10  -2   6        3.19       -4.82      9.13 o 
 -10  -1   6        1.68       -9.47     12.88 o 
  -9  -1   6        0.14       -1.90     11.31 o 
  -8  -1   6       66.48       77.93      9.23 o 
  -7  -1   6      128.10      130.69     10.47 o 
  -6  -1   6       52.30       47.86      7.22 o 
  -5  -1   6       99.19      115.28      7.73 o 
  -4  -1   6      519.83      503.74     12.78 o 
  -3  -1   6        7.79        9.71      3.95 o 
  -2  -1   6       13.98       12.32      3.39 o 
  -1  -1   6        0.92        3.45      2.54 o 
   0  -1   6      408.52      426.88      9.64 o 
   1  -1   6     1522.66     1512.98     27.62 o 
   2  -1   6        1.54        1.96      3.64 o 
   3  -1   6       12.72       12.40      3.85 o 
   5  -1   6        1.14        5.07      6.81 o 
   6  -1   6      407.46      367.23     14.79 o 
   7  -1   6       12.30        9.83     11.65 o 
   8  -1   6        0.05       13.59      5.60 o 
   9  -1   6        0.53      -11.43     11.43 o 
  10  -1   6        4.09       17.48     12.32 o 
  -9   0   6       20.05       26.55     13.83 o 
  -8   0   6        7.49        4.90      9.38 o 
  -7   0   6       83.32       84.50      9.18 o 
  -6   0   6       26.25       34.70      7.56 o 
  -5   0   6        7.82        9.74      6.60 o 
  -4   0   6      368.12      350.04     11.02 o 
  -3   0   6      100.66      108.84      7.44 o 
  -2   0   6      424.90      403.94     11.76 o 
  -1   0   6      113.78      110.21     14.42 o 
   0   0   6      334.71      366.53      8.85 o 
   1   0   6      267.55      253.23      7.46 o 
   2   0   6       54.41       45.73      5.80 o 
   3   0   6     1777.24     1662.99     27.20 o 
   4   0   6       82.25       90.84      7.99 o 
   5   0   6      228.80      252.32     11.56 o 
   6   0   6        0.53        1.95      8.10 o 
   7   0   6      259.20      277.87     17.81 o 
   8   0   6      211.20      186.80     16.64 o 
   9   0   6       43.32       64.75     13.78 o 
  10   0   6        1.52        3.30     12.55 o 
 -10   1   6        1.29       12.71     13.33 o 
  -9   1   6        3.97       -2.24      9.24 o 
  -8   1   6        7.23       -0.02      6.37 o 
  -7   1   6       65.06       84.26      6.66 o 
  -6   1   6      453.23      432.43     10.94 o 
  -5   1   6      163.78      157.11      7.48 o 
  -4   1   6       37.64       34.81      5.81 o 
  -3   1   6      372.59      387.42      8.68 o 
  -2   1   6     1181.97     1156.71     22.72 o 
  -1   1   6     2446.59     2303.75     41.48 o 
   0   1   6       39.49       40.40      3.98 o 
   1   1   6      211.81      199.97      5.95 o 
   2   1   6       33.08       39.20      3.90 o 
   3   1   6      608.44      611.47     16.30 o 
   4   1   6      645.44      594.86     15.43 o 
   5   1   6        0.07       -7.95      7.95 o 
   6   1   6      392.84      414.93     19.27 o 
   7   1   6       65.55       75.33     11.71 o 
   8   1   6      201.02      212.45     17.20 o 
  10   1   6        4.18        4.65     10.81 o 
  11   1   6        0.21        2.24     12.60 o 
  -9   2   6        1.28       -4.28      8.29 o 
  -8   2   6        0.02       -1.71      6.47 o 
  -7   2   6        1.50        0.66      6.41 o 
  -6   2   6       21.15       18.24      9.76 o 
  -5   2   6      153.34      152.44     10.63 o 
  -4   2   6       67.96       85.62     11.97 o 
  -3   2   6      829.94      877.91     15.45 o 
  -2   2   6      295.47      261.70      6.74 o 
  -1   2   6     1112.70     1124.91     17.35 o 
   0   2   6      417.38      343.02     12.60 o 
   1   2   6      107.64      114.45      5.94 o 
   2   2   6      292.45      252.94      8.03 o 
   3   2   6      142.81      138.91      8.12 o 
   4   2   6      267.35      263.98     12.49 o 
   5   2   6       65.71       78.08      9.47 o 
   6   2   6       20.41       18.99      9.80 o 
   7   2   6       27.07       27.00     10.87 o 
   8   2   6      168.91      179.12     15.12 o 
   9   2   6       17.82       10.47     10.14 o 
  10   2   6       19.88       34.33     12.43 o 
  11   2   6       15.90       32.60     14.06 o 
  -9   3   6        0.83       -0.39      6.49 o 
  -8   3   6       12.53       13.06      7.39 o 
  -7   3   6        8.97       10.93      6.77 o 
  -6   3   6       46.92       56.58      7.72 o 
  -5   3   6       12.16       10.07      7.22 o 
  -4   3   6      305.60      295.30      8.93 o 
  -3   3   6      609.08      610.28     13.53 o 
  -2   3   6       21.54       22.02      4.19 o 
  -1   3   6        0.52        0.94      3.02 o 
   0   3   6       69.84       73.99      4.18 o 
   1   3   6      222.20      217.85      7.51 o 
   2   3   6     3307.95     3244.54     57.62 o 
   3   3   6       52.22       64.36      6.55 o 
   4   3   6      560.58      578.20     18.65 o 
   5   3   6      525.80      501.91     18.48 o 
   6   3   6      100.85      116.61     11.99 o 
   7   3   6       81.11      106.64     13.11 o 
   8   3   6       20.04       31.45      7.41 o 
   9   3   6       17.23       23.86     12.83 o 
  10   3   6        8.96       24.59     12.99 o 
  11   3   6       11.97        7.06     14.28 o 
  -8   4   6        4.56       -2.89      7.08 o 
  -7   4   6        7.41        1.81      6.97 o 
  -6   4   6      231.89      219.69     10.47 o 
  -5   4   6      164.91      164.30     11.31 o 
  -4   4   6      537.38      521.51     11.88 o 
  -3   4   6        0.24        1.54      4.91 o 
  -2   4   6        0.19       -1.75      4.20 o 
  -1   4   6      121.78      114.05      7.45 o 
   0   4   6       41.03       47.16      4.42 o 
   1   4   6     3403.75     3404.96     47.52 o 
   2   4   6     1266.02     1343.86     34.84 o 
   3   4   6        4.67       14.79      6.22 o 
   4   4   6       19.76       10.87      6.27 o 
   5   4   6      598.34      534.85     19.10 o 
   6   4   6       98.26      100.32     12.21 o 
   7   4   6       35.08       37.42     11.76 o 
   8   4   6        2.23        5.32     11.87 o 
   9   4   6        3.17       17.03      7.33 o 
  10   4   6       14.19        8.68     13.11 o 
  11   4   6        5.68       13.61     13.11 o 
  -8   5   6        6.71        1.26      8.23 o 
  -7   5   6       26.56       16.75      7.64 o 
  -6   5   6        3.74       -7.22      7.22 o 
  -5   5   6      259.73      258.24     10.90 o 
  -4   5   6      178.91      186.00      8.83 o 
  -3   5   6        4.75       -2.50      4.99 o 
  -2   5   6      194.74      210.21      8.62 o 
  -1   5   6       49.92       66.61      5.37 o 
   0   5   6      283.14      288.42      7.68 o 
   1   5   6     3136.13     3068.87     50.81 o 
   2   5   6      634.96      569.43     12.21 o 
   3   5   6      190.85      161.25     11.20 o 
   4   5   6        1.58       -1.23      7.23 o 
   5   5   6        3.19       -1.62      8.23 o 
   6   5   6      128.31      125.86     12.77 o 
   7   5   6      320.70      326.99     18.15 o 
   8   5   6        6.53       -3.08     11.87 o 
   9   5   6      208.72      214.03     11.13 o 
  10   5   6        0.01        5.26     13.22 o 
  11   5   6        0.98      -10.36     13.72 o 
  -7   6   6       97.08      120.92     19.44 o 
  -6   6   6       11.04       -1.92      7.84 o 
  -5   6   6       72.84       81.26      9.34 o 
  -4   6   6       27.31       23.49      8.09 o 
  -3   6   6        8.77       21.48      6.00 o 
  -2   6   6        5.56        5.96      4.98 o 
  -1   6   6       27.39       32.58      5.50 o 
   0   6   6      635.58      682.93     15.40 o 
   1   6   6        9.39        1.73      4.89 o 
   2   6   6     1433.12     1493.92     35.20 o 
   3   6   6       40.00       46.91      5.20 o 
   4   6   6      358.69      349.67     14.84 o 
   5   6   6       92.60      111.69     11.99 o 
   6   6   6      157.83      137.34     12.99 o 
   7   6   6      148.50      150.05     13.22 o 
   8   6   6      101.20       90.01     13.55 o 
   9   6   6       56.80       73.04     14.17 o 
  10   6   6        1.24       -1.59      7.54 o 
  -6   7   6        0.00        1.47      9.86 o 
  -5   7   6        1.11       -2.04      7.56 o 
  -4   7   6       13.74       13.38      6.49 o 
  -3   7   6        8.36        3.42      8.93 o 
  -2   7   6        0.71        3.43      5.33 o 
  -1   7   6       14.12       23.59      7.04 o 
   0   7   6      364.39      356.93     16.55 o 
   1   7   6       25.81       26.85      6.06 o 
   2   7   6       82.28      106.63      8.04 o 
   3   7   6        0.33        1.06      7.90 o 
   4   7   6        0.47       -7.17      7.17 o 
   5   7   6      498.90      439.57     18.54 o 
   6   7   6      526.97      483.60     19.60 o 
   7   7   6      120.52      116.05     13.11 o 
   8   7   6        4.97        6.78     11.71 o 
   9   7   6       27.99       17.31     12.43 o 
  10   7   6        3.25       15.42     10.39 o 
  -6   8   6        1.75       -0.22      7.48 o 
  -5   8   6        1.93       -4.64      4.64 o 
  -4   8   6        0.77       -0.82      5.08 o 
  -3   8   6        8.04        8.99      5.53 o 
  -2   8   6       62.87       48.65     14.81 o 
  -1   8   6        2.08        3.89      6.10 o 
   0   8   6       17.17       21.75      6.55 o 
   1   8   6       22.02       23.90      6.35 o 
   2   8   6       83.89      117.39      8.88 o 
   3   8   6       77.35       55.00     11.93 o 
   4   8   6        2.95        5.94      9.80 o 
   5   8   6      360.99      323.91     16.86 o 
   6   8   6      213.44      182.09     14.11 o 
   7   8   6      171.91      127.93     12.88 o 
   8   8   6       14.16       13.22     11.37 o 
   9   8   6        1.56       -1.85     12.10 o 
  10   8   6        3.70       22.64      8.35 o 
  -5   9   6        1.02       -3.41      4.69 o 
  -4   9   6        0.27        0.10      3.39 o 
  -3   9   6        1.07        1.84      5.49 o 
  -2   9   6        0.08        1.75      5.43 o 
  -1   9   6      141.02      143.33     14.45 o 
   0   9   6       14.15       11.15      6.38 o 
   1   9   6        0.14       -2.31      6.73 o 
   2   9   6        4.99       -0.56     10.47 o 
   3   9   6      638.36      772.89     27.95 o 
   4   9   6      339.24      333.82     17.87 o 
   5   9   6        1.28        2.97      9.41 o 
   6   9   6        4.47       -2.69      9.24 o 
   7   9   6       13.71       28.62     10.70 o 
   8   9   6        0.50       -0.50     11.15 o 
   9   9   6        6.63        3.64     14.34 o 
  -3  10   6        0.02       -4.87      7.79 o 
  -2  10   6        0.17        2.79      4.96 o 
  -1  10   6        0.04        0.12      4.93 o 
   0  10   6       17.00       16.79     12.32 o 
   1  10   6       61.29       62.94      7.66 o 
   2  10   6       69.78       52.82     13.61 o 
   3  10   6       18.03       17.59     11.37 o 
   4  10   6       13.50        7.51     10.53 o 
   5  10   6       12.86       12.55     10.92 o 
   6  10   6        0.50       -0.95      9.69 o 
   7  10   6        0.64       -4.82     10.42 o 
   8  10   6        0.24       -2.80     11.71 o 
  -2  11   6        6.17        0.20      5.83 o 
  -1  11   6        2.70        0.62      4.05 o 
   0  11   6       10.92        0.89      5.56 o 
   1  11   6       56.31       55.79     11.37 o 
   3  11   6       19.47       17.81     13.05 o 
   4  11   6        0.64        9.02     12.10 o 
   5  11   6       12.16       20.33     12.66 o 
   6  11   6        1.15       -4.03     11.65 o 
   7  11   6       29.52        8.85     11.76 o 
   0  12   6       27.94       22.07     10.31 o 
   1  12   6        2.48        0.95      9.30 o 
   2  12   6        5.79       -2.69     13.05 o 
   3  12   6        4.49        4.37     14.84 o 
   4  12   6        1.71       11.87     15.85 o 
   5  12   6        0.17       -9.02     13.89 o 
   6  12   6        1.17       23.08     15.68 o 
  -6 -11   7       10.30       -1.51     15.51 o 
  -5 -11   7        5.06       -9.35     15.07 o 
  -4 -11   7       18.90       -1.06     16.08 o 
  -3 -11   7        7.62       -5.66     14.90 o 
  -1 -11   7       19.21        5.21     10.03 o 
   0 -11   7        2.80        3.36     13.39 o 
   1 -11   7        4.08       -1.40     12.60 o 
   2 -11   7       11.38        0.06     14.62 o 
  -7 -10   7        2.09       -4.93     15.07 o 
  -6 -10   7        8.76       -2.02     11.54 o 
  -5 -10   7       24.22       21.56     14.73 o 
  -4 -10   7        3.41       -1.40     12.15 o 
  -3 -10   7        3.62       -0.95     12.83 o 
  -2 -10   7       49.47       39.99     13.22 o 
   0 -10   7        2.41       -3.64     10.25 o 
   1 -10   7        3.66        5.55     12.71 o 
   2 -10   7        0.09       -2.63     13.11 o 
   3 -10   7        3.41       -3.30     14.11 o 
  -8  -9   7        1.97        1.23     14.51 o 
  -7  -9   7        1.10        7.39     11.99 o 
  -6  -9   7       29.29       24.59     14.79 o 
  -5  -9   7       22.56       28.40     14.45 o 
  -4  -9   7        3.75       -0.62     10.87 o 
  -3  -9   7       36.95       38.59     13.27 o 
  -2  -9   7       19.58        7.51     11.15 o 
  -1  -9   7       18.73       24.36     11.99 o 
   0  -9   7       46.29        8.46     14.39 o 
   1  -9   7       41.50       18.48     14.28 o 
   2  -9   7        1.45        6.05     13.55 o 
   3  -9   7       16.14        5.77     14.06 o 
   4  -9   7        0.09        4.87      8.07 o 
   5  -9   7        2.42       19.31     29.01 o 
  -9  -8   7        5.22        0.06     13.95 o 
  -8  -8   7        2.62        7.90     13.44 o 
  -7  -8   7       24.49        8.40     13.27 o 
  -5  -8   7        8.77       11.59     10.53 o 
  -4  -8   7       28.19       18.15     12.77 o 
  -3  -8   7        1.63      -11.26     11.26 o 
  -2  -8   7        9.91       24.64     12.60 o 
  -1  -8   7        6.10       -2.46     10.75 o 
   0  -8   7        4.81       -6.67     15.91 o 
   1  -8   7       10.48       -2.74     14.56 o 
   2  -8   7        2.23       -4.22      7.18 o 
   3  -8   7      114.74      100.44     27.08 o 
   4  -8   7       29.64       32.98     16.89 o 
   5  -8   7        1.24       -3.30      8.03 o 
   6  -8   7        1.89        2.66      7.50 o 
  -9  -7   7       74.09       82.90     16.86 o 
  -8  -7   7        1.18       -9.58     10.87 o 
  -7  -7   7       12.02       -4.37     12.77 o 
  -6  -7   7        6.57      -11.82     11.82 o 
  -5  -7   7      117.94      111.52     15.51 o 
  -4  -7   7        0.38       -2.97     11.37 o 
  -3  -7   7        0.00        2.52     10.64 o 
  -2  -7   7       89.64       84.41     11.82 o 
  -1  -7   7        4.60       -3.36      9.69 o 
   0  -7   7        4.06        0.83      8.35 o 
   1  -7   7        2.11       -1.33      6.67 o 
   2  -7   7       16.02       18.92      7.29 o 
   3  -7   7       11.78       11.40      8.16 o 
   4  -7   7       18.04       25.01     12.88 o 
   5  -7   7       19.74       26.25      8.09 o 
   6  -7   7       12.96        9.95      8.77 o 
   7  -7   7        5.43        4.58      7.99 o 
 -10  -6   7        4.77        6.44     14.06 o 
  -9  -6   7        9.68       -2.18     13.39 o 
  -8  -6   7       14.61       -0.84     13.27 o 
  -7  -6   7      105.53      120.42     15.07 o 
  -6  -6   7       20.85       29.35     11.87 o 
  -5  -6   7       17.57       31.14     11.31 o 
  -4  -6   7        0.31        7.67     10.81 o 
  -3  -6   7       18.33       26.66     10.08 o 
  -2  -6   7      364.15      321.22     17.20 o 
  -1  -6   7      258.32      267.39     15.68 o 
   0  -6   7      282.31      293.69      9.80 o 
   1  -6   7       31.15       37.83      9.09 o 
   2  -6   7       11.24       12.30      7.30 o 
   3  -6   7       33.76       21.17      8.19 o 
   4  -6   7      412.43      405.67     14.88 o 
   5  -6   7        8.63       15.43     10.50 o 
   6  -6   7       29.65       26.61     11.51 o 
   7  -6   7        1.36        3.39      7.49 o 
   8  -6   7        0.48        6.86      5.11 o 
 -10  -5   7       11.28        5.71     12.94 o 
  -9  -5   7        0.06       -8.57     12.38 o 
  -8  -5   7      178.68      168.26     17.87 o 
  -7  -5   7      276.23      261.91     20.22 o 
  -6  -5   7       56.13       66.82     14.34 o 
  -5  -5   7        2.89       11.71     11.82 o 
  -4  -5   7      154.91      162.37     15.18 o 
  -3  -5   7      126.43      135.71     13.33 o 
  -2  -5   7       49.52       59.76      9.75 o 
  -1  -5   7       25.68       21.29      3.88 o 
   0  -5   7       80.46       65.06      5.20 o 
   1  -5   7      472.48      461.22     11.97 o 
   2  -5   7       56.22       69.49      8.07 o 
   3  -5   7        7.11        3.50      7.19 o 
   4  -5   7      394.02      434.99     15.62 o 
   5  -5   7       65.88       42.73      9.48 o 
   6  -5   7        5.14        8.83      8.68 o 
   7  -5   7        0.57       -1.75      7.19 o 
   8  -5   7        0.12        1.33      7.39 o 
 -10  -4   7       12.65        2.74     13.27 o 
  -9  -4   7       52.22       31.14     13.39 o 
  -8  -4   7        2.96       -0.84     11.43 o 
  -7  -4   7        1.42        3.47     11.99 o 
  -6  -4   7       21.50       23.69     11.09 o 
  -5  -4   7      272.77      255.97     17.53 o 
  -4  -4   7       24.55       23.19     10.64 o 
  -3  -4   7       40.69       56.12     10.31 o 
  -2  -4   7     1695.40     1803.82     51.87 o 
  -1  -4   7       21.04       22.90      2.76 o 
   0  -4   7     1968.62     2111.14     37.97 o 
   1  -4   7        0.34        1.49      3.77 o 
   2  -4   7      312.51      310.67      9.53 o 
   3  -4   7       87.23       63.35     15.51 o 
   4  -4   7       52.28       79.63     14.56 o 
   5  -4   7      360.63      385.25     15.20 o 
   6  -4   7       65.69       71.38     10.40 o 
   7  -4   7       33.69       19.89      9.05 o 
   8  -4   7       17.17       16.34      8.11 o 
   9  -4   7        5.36        7.15      5.58 o 
 -10  -3   7        0.00      -12.77     13.50 o 
  -9  -3   7       32.62       16.24     12.32 o 
  -8  -3   7       48.80       63.12     13.67 o 
  -7  -3   7      294.13      273.56     19.49 o 
  -6  -3   7        0.33        1.29     10.92 o 
  -5  -3   7        0.97        2.19      5.94 o 
  -4  -3   7      561.20      613.83     14.33 o 
  -3  -3   7      118.63      122.29      5.74 o 
  -2  -3   7     1799.50     1827.85     52.03 o 
  -1  -3   7       57.60       67.16      8.35 o 
   0  -3   7      293.36      289.54      7.69 o 
   1  -3   7      117.66      117.33      6.72 o 
   2  -3   7     2263.69     2340.02    132.99 o 
   3  -3   7       78.35       78.69      8.26 o 
   4  -3   7      340.55      351.36     13.83 o 
   5  -3   7       92.14      138.69     18.68 o 
   6  -3   7       11.35       22.35      9.12 o 
   7  -3   7        0.93        1.42      7.68 o 
   8  -3   7       28.25       17.48     12.63 o 
   9  -3   7        5.01        9.43      6.95 o 
  -9  -2   7        0.64       -5.88     11.37 o 
  -8  -2   7        1.72        4.93     11.99 o 
  -7  -2   7       22.60       16.05      7.81 o 
  -6  -2   7       54.77       52.63      7.61 o 
  -5  -2   7        5.48        6.42      5.87 o 
  -4  -2   7      503.58      504.80     12.90 o 
  -3  -2   7      202.41      194.65      7.25 o 
  -2  -2   7      183.02      172.00      5.28 o 
  -1  -2   7     2167.57     2150.42     59.20 o 
   0  -2   7       50.25       59.21      4.49 o 
   1  -2   7     2584.09     2795.42     49.41 o 
   2  -2   7     1072.63     1174.31     22.69 o 
   3  -2   7       98.69       74.52      7.88 o 
   4  -2   7      172.36      202.30     14.39 o 
   5  -2   7      711.00      755.89     20.97 o 
   6  -2   7       76.97       70.99      9.86 o 
   7  -2   7       29.94       24.32      9.89 o 
   8  -2   7        0.65        4.61      8.43 o 
   9  -2   7        4.92        7.34     10.92 o 
  10  -2   7        6.85        9.13     11.37 o 
  -9  -1   7        3.30       11.99     13.27 o 
  -8  -1   7        0.10       -6.77     11.29 o 
  -7  -1   7      389.60      373.43     14.02 o 
  -6  -1   7       73.56       87.44      8.61 o 
  -5  -1   7        0.00        1.46      6.10 o 
  -4  -1   7      272.10      284.00     10.02 o 
  -3  -1   7     1870.77     1959.50     36.19 o 
  -2  -1   7      998.70     1003.57     19.86 o 
  -1  -1   7      103.49      106.50      4.48 o 
   0  -1   7      304.25      301.71      7.90 o 
   1  -1   7      444.45      463.27     10.97 o 
   2  -1   7     2850.60     2837.14     44.69 o 
   3  -1   7      461.53      449.83      9.74 o 
   4  -1   7      407.53      407.48     13.42 o 
   5  -1   7        3.05        4.40      7.57 o 
   6  -1   7      102.59       99.56      9.99 o 
   7  -1   7       15.42       17.33     10.13 o 
   8  -1   7       72.28       91.24     14.06 o 
   9  -1   7       15.99       12.66     11.71 o 
  10  -1   7       50.37       80.49     14.23 o 
 -10   0   7        6.17       -4.76     12.83 o 
  -9   0   7        0.87        7.23     12.49 o 
  -8   0   7        0.63       -2.71      7.94 o 
  -7   0   7        2.77        0.15      8.18 o 
  -6   0   7      493.11      486.80     15.65 o 
  -5   0   7        8.16        9.63      6.39 o 
  -4   0   7       21.07       23.09      5.73 o 
  -3   0   7     2300.30     2472.15     45.21 o 
  -2   0   7     1767.27     1782.66     33.01 o 
  -1   0   7     1561.99     1566.63     28.99 o 
   0   0   7       77.88       82.62      5.31 o 
   1   0   7     1825.26     1825.64     33.05 o 
   2   0   7     2126.04     2019.80     32.28 o 
   3   0   7      244.83      213.46      6.67 o 
   4   0   7       11.15       16.03      6.44 o 
   5   0   7      398.26      416.20     14.45 o 
   6   0   7      185.87      167.70     11.76 o 
   7   0   7      157.13      139.63     14.45 o 
   8   0   7        4.91        5.04     11.87 o 
   9   0   7       13.70       18.82     12.21 o 
  10   0   7        8.16        9.75     12.71 o 
  -9   1   7        9.58       26.04     15.01 o 
  -8   1   7        8.03       19.77     12.10 o 
  -7   1   7       35.52       37.89      6.04 o 
  -6   1   7       88.09       97.07      6.97 o 
  -5   1   7      176.89      149.73      7.44 o 
  -4   1   7      171.34      176.90      9.16 o 
  -3   1   7      140.31      154.35      8.21 o 
  -2   1   7      900.57      920.15     19.20 o 
  -1   1   7     1901.88     1936.15     35.57 o 
   0   1   7      149.44      162.88      6.94 o 
   1   1   7      227.17      231.86      6.80 o 
   2   1   7      107.89      101.32      5.20 o 
   3   1   7      916.79      815.16     42.65 o 
   4   1   7      137.11      133.02      7.69 o 
   5   1   7     1635.27     1595.85     43.74 o 
   6   1   7      176.34      177.27     15.46 o 
   7   1   7      114.76      139.13     13.44 o 
   8   1   7       11.67        2.69     10.92 o 
   9   1   7       11.50       27.22     13.05 o 
  10   1   7        0.10      -10.25     10.53 o 
  11   1   7        0.90        8.57     13.55 o 
  -9   2   7        3.63        4.89      6.54 o 
  -8   2   7        1.09       -6.10      6.39 o 
  -7   2   7        0.07       -2.14      6.44 o 
  -6   2   7       67.69       63.94      9.33 o 
  -5   2   7       22.54       16.08      7.26 o 
  -4   2   7      514.00      470.58     12.83 o 
  -3   2   7        8.13        6.38      4.17 o 
  -2   2   7      699.19      731.39     12.86 o 
  -1   2   7     1444.41     1352.28     52.73 o 
   0   2   7      498.29      477.80      9.70 o 
   1   2   7      264.57      259.32      6.81 o 
   2   2   7       65.24       72.11      4.42 o 
   3   2   7      196.58      181.27      7.33 o 
   4   2   7     1321.08     1233.97     32.99 o 
   5   2   7      323.93      306.27     14.56 o 
   6   2   7       53.56       50.91     10.98 o 
   7   2   7       25.31       18.15     10.64 o 
   8   2   7        7.87        5.10     11.82 o 
  10   2   7       22.61       21.00     13.44 o 
  11   2   7        1.00       -8.35     12.77 o 
  -9   3   7        0.27       -4.02      6.41 o 
  -8   3   7        0.12       -0.25      6.83 o 
  -7   3   7        0.79        0.19      6.05 o 
  -6   3   7       45.63       43.51      7.61 o 
  -5   3   7      161.98      152.40      7.44 o 
  -4   3   7      163.45      161.37      7.43 o 
  -3   3   7       40.63       40.87      4.88 o 
  -2   3   7       83.82      105.53      5.50 o 
  -1   3   7      144.28      151.82      5.90 o 
   0   3   7      108.70      107.13      5.03 o 
   1   3   7      222.86      218.62      7.66 o 
   2   3   7      735.79      729.99     16.03 o 
   3   3   7     1389.91     1316.81     34.50 o 
   4   3   7      591.58      606.71     18.99 o 
   5   3   7      356.27      340.66     15.40 o 
   6   3   7      152.36      152.18     13.44 o 
   7   3   7       16.46        4.87      9.80 o 
   8   3   7        6.73       14.28     13.05 o 
   9   3   7      112.59       99.92     15.46 o 
  10   3   7        9.30       13.27     12.49 o 
  11   3   7       19.29       23.13     14.51 o 
  -8   4   7        1.71       -7.84      7.84 o 
  -7   4   7        5.61        1.40      6.76 o 
  -6   4   7      105.70       90.71      9.15 o 
  -5   4   7       89.82      111.63      7.54 o 
  -4   4   7       34.48       44.22      5.84 o 
  -3   4   7        1.98       -1.47      4.88 o 
  -2   4   7      119.32      119.60      6.42 o 
  -1   4   7       22.26       22.12      4.31 o 
   0   4   7     1091.86     1134.10     18.01 o 
   1   4   7      144.97      153.24      8.02 o 
   2   4   7     2856.50     2971.60     53.97 o 
   3   4   7       43.23       42.85      6.55 o 
   4   4   7      164.81      152.18     10.14 o 
   5   4   7      186.37      188.42     12.66 o 
   6   4   7       65.46       78.25     11.82 o 
   7   4   7       10.57       22.07     11.59 o 
   8   4   7        9.66       25.26     12.43 o 
   9   4   7        9.75       19.55     12.15 o 
  10   4   7        4.09        9.86     11.76 o 
  11   4   7        1.82      -12.71     12.71 o 
  -8   5   7        6.08        3.95     11.96 o 
  -7   5   7        3.22       -7.73      7.73 o 
  -6   5   7       35.98       40.45      8.32 o 
  -5   5   7        2.98       -6.52      7.50 o 
  -4   5   7       65.99       81.46      8.05 o 
  -3   5   7       35.70       62.99      6.54 o 
  -2   5   7      172.31      159.44     10.24 o 
  -1   5   7        0.40        0.94      4.46 o 
   0   5   7       54.15       58.58      4.96 o 
   1   5   7      213.43      234.28      7.23 o 
   2   5   7     1560.82     1633.03     28.46 o 
   3   5   7       19.56       30.97      7.84 o 
   4   5   7       51.71       55.06      9.35 o 
   5   5   7       82.66       74.38     10.31 o 
   6   5   7        8.16        8.74      9.69 o 
   7   5   7       10.79       29.07     12.38 o 
   8   5   7        1.21        0.50     11.76 o 
   9   5   7       84.98       97.51     15.12 o 
  10   5   7       13.68       31.25     14.51 o 
  11   5   7       16.68       31.87     15.29 o 
  -7   6   7       20.04        1.31     15.23 o 
  -6   6   7       28.94       31.86      8.08 o 
  -5   6   7       52.28       51.30      9.94 o 
  -4   6   7        5.69        2.04      7.25 o 
  -3   6   7       31.45       51.53      6.63 o 
  -2   6   7       42.56       63.84      6.54 o 
  -1   6   7        3.03       -3.16      4.82 o 
   0   6   7       26.79       40.19      5.58 o 
   1   6   7        4.37       10.90      5.19 o 
   2   6   7      166.30      159.94      7.90 o 
   3   6   7        0.14        6.39      8.57 o 
   4   6   7        0.01        1.06      8.23 o 
   5   6   7      112.73      110.90     11.87 o 
   6   6   7       34.75       37.92     10.92 o 
   7   6   7      213.15      247.57     15.96 o 
   8   6   7        6.35        2.80     11.87 o 
   9   6   7        1.99        2.41     12.77 o 
  10   6   7        7.03       18.65     11.57 o 
  -6   7   7        6.43       -5.11      6.57 o 
  -5   7   7       28.98       14.64      7.32 o 
  -4   7   7        2.33        0.28      5.73 o 
  -3   7   7       13.39       13.78      5.44 o 
  -2   7   7       26.52       20.90      6.68 o 
  -1   7   7        5.84       11.09      5.53 o 
   0   7   7       70.40       79.04      7.89 o 
   1   7   7        1.00       -0.87      9.49 o 
   2   7   7       20.92       29.84      6.46 o 
   3   7   7       53.66       43.24     10.64 o 
   4   7   7        0.11        8.51      9.02 o 
   5   7   7      342.41      333.38     16.80 o 
   6   7   7        0.17       -7.79     10.08 o 
   7   7   7       33.84       48.67     11.37 o 
   8   7   7        0.89       -3.81     10.81 o 
   9   7   7       42.05       44.42     13.16 o 
  10   7   7        0.05        8.85     11.71 o 
  -5   8   7       13.68       12.18     10.87 o 
  -4   8   7       13.09        1.09      4.87 o 
  -3   8   7       50.76       21.85     11.09 o 
  -2   8   7       89.39      111.80     13.83 o 
  -1   8   7      115.65      141.93     14.62 o 
   0   8   7        3.51       -1.66      6.15 o 
   1   8   7        0.19        3.33      6.87 o 
   2   8   7       21.63       29.10      7.28 o 
   3   8   7        4.21       13.50      9.58 o 
   4   8   7       40.39       45.98     11.31 o 
   5   8   7      477.43      461.53     19.88 o 
   6   8   7      149.95      146.97     13.72 o 
   7   8   7       37.01       29.29     10.64 o 
   8   8   7        8.34        9.86     11.37 o 
   9   8   7        6.81        7.62     10.98 o 
  10   8   7        0.00      -14.06     14.06 o 
  -4   9   7       19.48       27.22     11.82 o 
  -3   9   7        0.01        1.41      3.99 o 
  -2   9   7       15.97       13.35     12.46 o 
  -1   9   7        1.26       -2.98      6.14 o 
   0   9   7       11.13        6.66      7.73 o 
   1   9   7       25.85       49.01      8.21 o 
   2   9   7        1.37       -0.28     12.04 o 
   3   9   7      571.80      643.62     25.60 o 
   4   9   7      141.03      131.12     14.06 o 
   5   9   7        2.57       11.26     10.25 o 
   6   9   7        1.00       -9.19      9.75 o 
   7   9   7        0.29       -1.01     10.14 o 
   8   9   7        1.03        8.12     11.09 o 
   9   9   7        1.22       -5.21     11.26 o 
  -3  10   7        4.21        0.59      3.17 o 
  -2  10   7        2.51       -1.98      3.99 o 
  -1  10   7        1.88       -0.18      5.02 o 
   0  10   7        0.09       -5.53      7.87 o 
   1  10   7       24.13       30.13     10.81 o 
   2  10   7       18.29       31.87     13.27 o 
   3  10   7       18.71       27.89     12.32 o 
   4  10   7       11.26       10.59     11.09 o 
   5  10   7        9.49       18.99     10.75 o 
   6  10   7        0.28       -3.98     10.53 o 
   7  10   7        3.85        5.60     10.64 o 
   8  10   7        0.85      -10.87     12.43 o 
  -2  11   7        0.72       -3.74      4.37 o 
   0  11   7       12.84        6.97      6.01 o 
   1  11   7       15.51        5.77      9.86 o 
   3  11   7        1.67        8.01     12.77 o 
   4  11   7       18.26        4.87     11.26 o 
   5  11   7        4.08        8.79     12.49 o 
   6  11   7        5.82       15.23     11.76 o 
   7  11   7        0.99       -9.80     11.43 o 
   1  12   7        3.19        6.11      9.97 o 
   2  12   7        0.05        3.42     12.60 o 
   3  12   7       13.59        4.65     14.56 o 
   4  12   7        7.56        5.88     12.83 o 
   5  12   7        0.35       15.07     13.67 o 
  -5 -11   8        3.70       -8.12     15.68 o 
  -4 -11   8       15.61       32.49     16.75 o 
  -3 -11   8       14.93        8.35     16.52 o 
  -1 -11   8        0.03        5.94     10.59 o 
   0 -11   8        0.44        5.49     11.37 o 
   1 -11   8        7.19      -10.31     12.04 o 
  -7 -10   8        5.64        3.64     13.95 o 
  -6 -10   8        1.51       12.99     13.50 o 
  -5 -10   8        2.28       -6.55     12.66 o 
  -4 -10   8       12.60       -4.54     13.39 o 
  -3 -10   8        0.16       -0.90     12.99 o 
  -2 -10   8       22.26       16.47     11.48 o 
   0 -10   8       64.49        4.42     12.21 o 
   1 -10   8       20.72       11.87     12.83 o 
   2 -10   8       28.88       16.08     14.06 o 
   3 -10   8        3.48       -3.53     12.71 o 
  -8  -9   8       18.36       11.54     14.51 o 
  -7  -9   8        0.02        4.87     14.95 o 
  -6  -9   8        3.72       -6.05     13.22 o 
  -5  -9   8        0.96        5.77     11.31 o 
  -4  -9   8        8.67        6.39     13.05 o 
  -3  -9   8       24.94       25.65     12.27 o 
  -2  -9   8       59.94       81.38     14.45 o 
   0  -9   8       19.11        1.68     13.78 o 
   1  -9   8       10.87        2.74     13.61 o 
   2  -9   8        8.97       -9.91     10.87 o 
   3  -9   8       30.91       -3.47     11.15 o 
   5  -9   8       11.89        5.43     14.06 o 
  -9  -8   8        0.59      -13.33     13.33 o 
  -8  -8   8       10.26       37.19     15.57 o 
  -7  -8   8        0.83        2.13     11.54 o 
  -6  -8   8        6.60       -5.88     12.21 o 
  -5  -8   8        0.71        5.77     12.77 o 
  -4  -8   8       13.50       16.30     10.92 o 
  -3  -8   8       25.24       33.66     11.59 o 
  -2  -8   8       91.13       87.54     13.05 o 
  -1  -8   8      204.01      209.93     17.03 o 
   0  -8   8       12.63       -3.98     16.02 o 
   1  -8   8       76.43       31.42     17.42 o 
   2  -8   8        0.80        5.32     12.71 o 
   3  -8   8       17.66        8.29      8.43 o 
   4  -8   8        2.47        0.77      7.52 o 
   5  -8   8       19.41       38.37     19.94 o 
   6  -8   8        2.17       17.57      8.22 o 
  -9  -7   8        2.23        2.18     13.95 o 
  -8  -7   8        0.11       -3.86     13.44 o 
  -7  -7   8       41.16       23.19     14.23 o 
  -6  -7   8       14.98       23.75     13.33 o 
  -5  -7   8        0.77        3.08     12.83 o 
  -4  -7   8        1.65        9.24     10.70 o 
  -3  -7   8      158.99      151.51     15.07 o 
  -2  -7   8        1.14        5.43      9.58 o 
  -1  -7   8        2.36        4.42     10.53 o 
   0  -7   8       19.56        6.20     19.18 o 
   1  -7   8        2.61       -9.13     16.41 o 
   2  -7   8       33.84       33.76     16.24 o 
   3  -7   8       90.03      140.42     13.05 o 
   4  -7   8        6.58       -2.72      7.08 o 
   5  -7   8        0.96        9.83      7.62 o 
   6  -7   8        0.04        0.41     10.87 o 
   7  -7   8        0.12        0.74      7.17 o 
  -9  -6   8        3.02        1.62     13.22 o 
  -8  -6   8        4.65       -5.26     13.22 o 
  -7  -6   8       82.31       78.97     15.63 o 
  -6  -6   8        3.24       -4.20     12.32 o 
  -5  -6   8        0.47        1.85     10.92 o 
  -4  -6   8        0.70       -0.39     11.48 o 
  -3  -6   8        4.33        1.57     10.81 o 
  -2  -6   8       18.31       30.47     10.70 o 
  -1  -6   8       38.33       49.79     10.92 o 
   0  -6   8       30.09       26.10      9.80 o 
   1  -6   8       60.83       67.44     15.46 o 
   2  -6   8       30.82       47.77     15.09 o 
   3  -6   8       12.79       16.77      8.45 o 
   4  -6   8      146.39      151.46     10.58 o 
   5  -6   8      133.80      139.15     10.81 o 
   6  -6   8       33.26       22.65      9.24 o 
   7  -6   8        5.04        4.48      7.09 o 
 -10  -5   8        0.43      -13.50     13.50 o 
  -9  -5   8       59.66       69.85     15.68 o 
  -8  -5   8        7.06      -12.60     12.60 o 
  -7  -5   8        1.98       -5.66     12.38 o 
  -6  -5   8       16.38       20.11     11.82 o 
  -5  -5   8        6.66       -7.34     11.87 o 
  -4  -5   8      184.80      196.04     18.15 o 
  -3  -5   8        5.28        3.19     10.42 o 
  -2  -5   8       34.44       37.81     10.14 o 
  -1  -5   8       17.30       15.46      8.74 o 
   0  -5   8      480.23      429.45     11.02 o 
   1  -5   8        6.82        7.52      5.13 o 
   3  -5   8       76.09      106.53     11.09 o 
   4  -5   8       49.32       56.47      9.15 o 
   5  -5   8       23.29       21.38     14.11 o 
   6  -5   8       24.84       17.73      8.48 o 
   7  -5   8        0.06       -2.88      7.17 o 
   8  -5   8        0.12        5.48      7.11 o 
 -10  -4   8       14.03       -8.12     12.60 o 
  -9  -4   8       72.65       67.94     15.35 o 
  -8  -4   8        0.10      -11.93     11.93 o 
  -7  -4   8       16.97       16.69     12.71 o 
  -6  -4   8       65.09       65.48     12.94 o 
  -5  -4   8       20.65       11.71     12.04 o 
  -4  -4   8        7.86        8.12      9.75 o 
  -3  -4   8       77.11       94.49     11.15 o 
  -2  -4   8       18.08        7.39      8.68 o 
  -1  -4   8      183.85      186.12     13.39 o 
   0  -4   8        8.39        8.65      3.56 o 
   1  -4   8       94.77       89.09      6.06 o 
   2  -4   8      221.30      248.59      9.41 o 
   3  -4   8       31.74       53.40      8.66 o 
   4  -4   8        1.22        7.19      8.44 o 
   5  -4   8      251.91      260.44     12.95 o 
   6  -4   8      145.76      141.20     11.10 o 
   7  -4   8        0.46       -4.51      7.94 o 
   8  -4   8        0.01        6.96      7.47 o 
   9  -4   8        9.13        8.82      6.49 o 
 -10  -3   8        2.40       -3.25     13.83 o 
  -9  -3   8        9.07        2.91     11.87 o 
  -8  -3   8        2.58       -2.91     11.59 o 
  -7  -3   8        2.92        7.51     12.15 o 
  -6  -3   8      165.77      171.73     16.02 o 
  -5  -3   8        4.97        3.70     11.20 o 
  -4  -3   8      391.78      387.99     19.94 o 
  -3  -3   8       81.78       84.14      4.81 o 
  -2  -3   8       98.92      108.88     10.92 o 
  -1  -3   8      614.71      569.57     21.34 o 
   0  -3   8      256.94      260.23      8.91 o 
   1  -3   8      260.81      287.73      8.88 o 
   2  -3   8     1066.31     1189.68     23.20 o 
   3  -3   8      128.43      176.85     10.54 o 
   4  -3   8        1.08        0.22      7.70 o 
   5  -3   8      202.49      162.52     11.76 o 
   6  -3   8       33.37       27.44     12.15 o 
   7  -3   8       11.57        2.36      8.37 o 
   8  -3   8        0.89       -0.66      7.76 o 
   9  -3   8        0.07        5.77      7.79 o 
  -9  -2   8        0.32       -6.89     11.26 o 
  -8  -2   8       18.60       11.82     12.49 o 
  -7  -2   8       31.43       26.16     12.38 o 
  -6  -2   8       15.90       16.58      7.03 o 
  -5  -2   8        0.17       -3.55      5.83 o 
  -4  -2   8      387.35      345.75     10.78 o 
  -3  -2   8       28.56       29.61      7.51 o 
  -2  -2   8       27.47       29.23      2.90 o 
  -1  -2   8        2.69        6.16      7.79 o 
   0  -2   8      995.30     1015.34     19.54 o 
   1  -2   8       34.54       50.49      7.08 o 
   2  -2   8      195.99      220.67     11.99 o 
   3  -2   8      644.89      652.49     12.98 o 
   4  -2   8       28.41       22.85      7.93 o 
   5  -2   8      579.85      622.87     18.42 o 
   6  -2   8      719.84      731.06     21.38 o 
   7  -2   8        0.10       -2.85      8.13 o 
   8  -2   8        0.43       -3.96      8.15 o 
   9  -2   8        4.89        2.58     10.31 o 
  10  -2   8       13.91       25.48     11.59 o 
  -9  -1   8        2.96      -11.99     11.99 o 
  -8  -1   8        1.30       -2.41      7.71 o 
  -7  -1   8       75.56       81.03      9.11 o 
  -6  -1   8      196.54      186.99     10.57 o 
  -5  -1   8       70.17       80.52      7.47 o 
  -4  -1   8      102.84      116.15      7.50 o 
  -3  -1   8        9.21       12.72      4.43 o 
  -2  -1   8      829.93      823.51     16.88 o 
  -1  -1   8       12.11       17.65      4.65 o 
   0  -1   8        1.30        4.28      3.33 o 
   1  -1   8       22.66       30.22      3.97 o 
   2  -1   8     4532.52     4485.77     77.89 o 
   3  -1   8     2954.07     3410.47     69.73 o 
   4  -1   8      683.02      714.48     20.58 o 
   5  -1   8      153.80      156.16     10.20 o 
   6  -1   8      734.35      737.01     29.85 o 
   7  -1   8       54.36       45.33     13.08 o 
   8  -1   8       33.19       38.25      9.80 o 
   9  -1   8        0.83        8.23     11.26 o 
  10  -1   8       32.13       47.38     12.55 o 
  -9   0   8        0.30       -0.22     13.67 o 
  -8   0   8       20.11       24.33      8.62 o 
  -7   0   8       48.43       58.30     11.15 o 
  -6   0   8        0.33        6.06      7.61 o 
  -5   0   8       93.36       82.73      8.12 o 
  -4   0   8      162.22      159.15      9.27 o 
  -3   0   8      315.17      320.21     10.22 o 
  -2   0   8       36.05       37.47      4.53 o 
  -1   0   8     1036.66      977.19     19.20 o 
   0   0   8     2244.85     2270.76     84.88 o 
   1   0   8      588.03      582.18     12.61 o 
   2   0   8        1.12       -2.14      3.29 o 
   3   0   8     1397.32     1382.93     23.22 o 
   4   0   8        1.66       18.57      6.57 o 
   5   0   8      201.57      225.85     11.83 o 
   6   0   8       98.04      109.39     11.10 o 
   7   0   8       31.77       61.03     19.52 o 
   8   0   8       27.01       34.50     12.66 o 
   9   0   8       24.92       32.26     12.66 o 
  10   0   8       21.86       34.73     13.50 o 
  -9   1   8        0.04       -7.00     13.27 o 
  -8   1   8       12.68       -8.46     13.11 o 
  -7   1   8       55.64       69.51      8.79 o 
  -6   1   8       14.28        9.34      7.55 o 
  -5   1   8        0.31       -6.93      6.93 o 
  -4   1   8       27.43       41.01      6.69 o 
  -3   1   8       44.06       48.44      5.78 o 
  -2   1   8     1061.85     1149.18     42.96 o 
  -1   1   8      785.71      806.48     17.09 o 
   1   1   8        0.32        2.61      3.02 o 
   2   1   8      703.36      710.47     13.22 o 
   3   1   8       68.05       77.85      6.53 o 
   4   1   8      648.26      648.30     16.59 o 
   5   1   8        8.22        4.90      7.20 o 
   6   1   8       11.44        4.93     10.92 o 
   7   1   8        7.88       -6.50     11.26 o 
   8   1   8       14.23       22.46     12.15 o 
   9   1   8       62.07       62.17     13.95 o 
  10   1   8        1.81       16.13     12.88 o 
  -9   2   8        0.40       -5.26     12.10 o 
  -8   2   8        1.42        0.21      7.11 o 
  -7   2   8        0.03       -4.54      6.29 o 
  -6   2   8        1.38       -3.87      5.60 o 
  -5   2   8      159.80      142.90      7.55 o 
  -4   2   8       12.67       15.55      5.06 o 
  -3   2   8      277.24      246.84      7.69 o 
  -2   2   8       77.34       80.02      6.24 o 
  -1   2   8       14.16       22.90      4.35 o 
   0   2   8     2201.98     2206.01     35.42 o 
   1   2   8       84.68       95.52      5.00 o 
   2   2   8      478.36      410.57      9.23 o 
   3   2   8      808.49      769.11     14.47 o 
   4   2   8      148.61      160.36     10.70 o 
   5   2   8       13.09       19.10      8.57 o 
   6   2   8       20.30       14.62      9.07 o 
   7   2   8       83.98      126.98     14.62 o 
   8   2   8        3.82        3.86     10.14 o 
   9   2   8       34.61       53.71     13.72 o 
  10   2   8        2.30        4.37     11.09 o 
  11   2   8        0.06        2.46     14.34 o 
  -8   3   8        0.03        7.13      6.77 o 
  -7   3   8       41.50       42.86     10.05 o 
  -6   3   8      113.30      139.73     12.77 o 
  -5   3   8       35.50       32.43      5.88 o 
  -4   3   8       15.66       17.61      5.10 o 
  -3   3   8      191.48      178.05      7.61 o 
  -2   3   8       63.27       73.84      5.20 o 
  -1   3   8      142.59      140.21      6.09 o 
   0   3   8      268.41      258.09      9.04 o 
   1   3   8        2.20        0.19      4.09 o 
   2   3   8      509.02      508.92     12.88 o 
   3   3   8      636.92      632.32     14.93 o 
   4   3   8      688.51      624.80     20.00 o 
   5   3   8      138.64      138.01     10.70 o 
   6   3   8      462.30      473.23     19.88 o 
   7   3   8        1.33       -1.51      9.69 o 
   8   3   8       58.87       94.27     14.62 o 
   9   3   8       11.12        2.86     12.77 o 
  10   3   8        7.32       -1.79     12.99 o 
  11   3   8        5.53        8.68     12.77 o 
  -8   4   8        0.43       -6.62      7.23 o 
  -7   4   8       10.01        6.84      6.88 o 
  -6   4   8      108.91      124.76      9.88 o 
  -5   4   8      127.01      115.45      7.75 o 
  -4   4   8      135.67      144.33      8.56 o 
  -3   4   8       38.74       40.91      5.93 o 
  -2   4   8       95.05      100.94      6.31 o 
  -1   4   8       86.43       85.21      7.71 o 
   0   4   8      928.65      946.50     15.87 o 
   1   4   8       83.71      100.59      5.45 o 
   2   4   8       44.81       41.01      7.25 o 
   3   4   8       12.89        3.70      5.71 o 
   4   4   8        0.07       -3.53      7.45 o 
   5   4   8      115.91      112.02     10.25 o 
   6   4   8       13.91       16.36     10.53 o 
   7   4   8        0.00        1.34      9.19 o 
   8   4   8       51.48       33.49     12.83 o 
   9   4   8       20.13       23.92     13.83 o 
  10   4   8        2.01        4.93     13.50 o 
  11   4   8        0.59        7.62     11.99 o 
  -7   5   8        5.35        0.36      6.94 o 
  -6   5   8       15.28        7.86      7.23 o 
  -5   5   8        4.83        9.28      6.92 o 
  -4   5   8      106.85      124.79     13.37 o 
  -3   5   8      233.59      210.30      9.26 o 
  -2   5   8      138.48      145.51     13.24 o 
  -1   5   8        7.63        3.79      4.63 o 
   0   5   8      254.15      250.03     10.51 o 
   1   5   8      176.66      181.04      7.09 o 
   2   5   8       17.64        6.24      5.60 o 
   3   5   8      208.85      192.62     12.66 o 
   4   5   8       82.00       86.70      9.63 o 
   5   5   8        4.48       -0.17      7.67 o 
   6   5   8      165.31      128.99     11.87 o 
   7   5   8       33.82       41.50     12.66 o 
   8   5   8        1.99        2.24     11.65 o 
   9   5   8       68.22       68.78     12.55 o 
  10   5   8       20.91       14.62     13.61 o 
  11   5   8        0.01       -3.14     13.44 o 
  -7   6   8       58.86       58.98     19.24 o 
  -6   6   8        0.66       -0.64      6.30 o 
  -5   6   8       85.44       63.59     21.09 o 
  -4   6   8        7.99       -6.04      6.04 o 
  -3   6   8      156.72      155.76      8.03 o 
  -2   6   8      159.04      159.49      8.08 o 
  -1   6   8       54.00       50.81      6.23 o 
   0   6   8      812.22      786.04     14.93 o 
   1   6   8       33.74       46.01     10.30 o 
   2   6   8      159.88      140.12      7.66 o 
   3   6   8      844.85      877.85     27.50 o 
   4   6   8       42.39       75.17     10.42 o 
   5   6   8       98.40      117.29     12.32 o 
   6   6   8      238.33      203.88     14.23 o 
   7   6   8      293.76      241.41     14.79 o 
   8   6   8        7.64       10.92     11.87 o 
   9   6   8       49.07       48.73     12.15 o 
  10   6   8        4.68       15.40     12.77 o 
  -6   7   8        0.00        0.45      5.10 o 
  -5   7   8        3.06       -0.84      6.23 o 
  -4   7   8        1.58        4.04      5.89 o 
  -3   7   8       90.35       94.11     12.26 o 
  -2   7   8      330.44      318.41     16.41 o 
  -1   7   8      429.20      413.15     11.18 o 
   0   7   8      227.86      235.70     10.39 o 
   1   7   8      264.96      272.93     17.73 o 
   2   7   8       77.24       85.68      7.59 o 
   3   7   8        4.81       -2.69      9.63 o 
   4   7   8       51.01       49.12      9.47 o 
   5   7   8       89.16      103.73     12.60 o 
   6   7   8        2.00        7.06      9.13 o 
   7   7   8      251.20      213.01     15.23 o 
   8   7   8        5.37        3.08     11.59 o 
   9   7   8        1.09        5.32     11.31 o 
  10   7   8        2.77       -2.13     12.88 o 
  -5   8   8        4.59        3.05     10.78 o 
  -4   8   8        0.34       -3.17      6.83 o 
  -3   8   8       10.87        4.58      5.75 o 
  -2   8   8       52.14       32.36     18.06 o 
  -1   8   8       67.44       72.27     30.78 o 
   0   8   8       18.59       20.57      7.82 o 
   1   8   8        4.94        1.39      6.63 o 
   2   8   8       66.98       76.06     13.72 o 
   3   8   8       39.21       52.03     12.49 o 
   4   8   8        7.94       18.54     10.70 o 
   5   8   8       64.98      109.84     12.71 o 
   6   8   8        1.01       -8.29      8.29 o 
   7   8   8      130.62      104.35     12.15 o 
   8   8   8        0.00        7.90     11.09 o 
   9   8   8        7.92       -0.50     11.31 o 
  10   8   8        3.79       -3.42     11.87 o 
  -4   9   8        1.51       -1.80      5.13 o 
  -3   9   8        0.58       -0.85      4.56 o 
  -2   9   8        4.98       -0.57      5.18 o 
  -1   9   8       13.49        3.11      5.34 o 
   0   9   8       39.58       39.27      7.88 o 
   1   9   8        0.07        7.44      6.80 o 
   2   9   8        1.98       28.79     12.49 o 
   3   9   8      154.75      175.48     15.96 o 
   4   9   8      219.70      233.62     16.41 o 
   5   9   8       57.10       49.07     11.54 o 
   6   9   8        0.03       -6.67     10.14 o 
   7   9   8       32.43       23.36     10.64 o 
   8   9   8        6.77       -1.85     10.19 o 
   9   9   8        1.31        0.39     11.37 o 
  -3  10   8        2.92       -0.13      4.28 o 
  -2  10   8        0.67       -0.60      4.47 o 
  -1  10   8        5.53        8.48      8.74 o 
   0  10   8        4.46       -0.30      6.71 o 
   1  10   8       32.07       49.74     11.82 o 
   2  10   8        4.78        3.86     12.71 o 
   3  10   8       29.52       39.94     13.33 o 
   4  10   8        0.00        5.94     10.03 o 
   5  10   8       41.55       25.26     11.65 o 
   6  10   8       33.26       22.01     11.31 o 
   7  10   8        1.92       -4.37      9.30 o 
   8  10   8        6.34       -5.32      9.97 o 
  -1  11   8        0.20       -1.79     10.08 o 
   0  11   8        1.51       -2.25      5.92 o 
   1  11   8      100.17       96.17     12.83 o 
   2  11   8       98.12       51.31     13.67 o 
   3  11   8        0.50       -2.63     12.55 o 
   4  11   8       14.36        6.27     11.59 o 
   5  11   8        0.55        3.30     12.15 o 
   6  11   8        4.35       -5.66     11.15 o 
   7  11   8        8.67        1.74     11.43 o 
   1  12   8        0.00        8.79     10.64 o 
   2  12   8        2.36        6.95     13.50 o 
   3  12   8        2.20        2.91     14.51 o 
   4  12   8        5.82       -2.02     11.65 o 
   5  12   8        0.21      -12.99     12.99 o 
  -5 -11   9        1.29      -12.66     12.66 o 
  -4 -11   9        2.06        2.97     16.47 o 
  -3 -11   9        2.37        1.23     14.84 o 
  -1 -11   9        2.89       -5.66      9.63 o 
   0 -11   9        2.78        1.23     11.09 o 
   1 -11   9        0.11        1.90     12.27 o 
  -7 -10   9       12.39       -4.54     16.08 o 
  -6 -10   9        0.62        8.29     14.34 o 
  -5 -10   9        5.73       -3.75     15.12 o 
  -4 -10   9        3.38        3.86     14.56 o 
  -3 -10   9        8.99        8.12     14.06 o 
  -2 -10   9       12.43       -9.58     13.50 o 
  -1 -10   9       67.66       12.55     12.10 o 
   0 -10   9        6.23        3.98     11.93 o 
   1 -10   9       11.96        7.34     11.65 o 
   2 -10   9       69.16       -0.17     12.21 o 
   3 -10   9       33.50        4.42     13.50 o 
  -8  -9   9        0.14       -5.83     15.63 o 
  -7  -9   9        6.63       -4.82     15.01 o 
  -6  -9   9        5.33        5.77     14.67 o 
  -5  -9   9        3.50      -12.66     12.66 o 
  -4  -9   9       67.39       72.09     15.12 o 
  -3  -9   9       20.22       26.27     13.55 o 
  -2  -9   9        0.03       -3.36     12.88 o 
   0  -9   9       33.80       14.28     13.67 o 
   1  -9   9       49.58        0.45     13.16 o 
   2  -9   9        5.88       -1.46     13.50 o 
   3  -9   9        3.81       -1.62     12.15 o 
   4  -9   9       16.26        4.93     11.99 o 
  -8  -8   9        7.05       -8.96     13.72 o 
  -7  -8   9        2.22       -0.73     12.10 o 
  -6  -8   9        5.31        7.79     14.23 o 
  -5  -8   9        8.71       -1.18     13.44 o 
  -4  -8   9       60.62       49.57     12.49 o 
  -3  -8   9        0.68      -10.47     12.27 o 
  -2  -8   9      167.26      193.46     17.42 o 
  -1  -8   9      207.05      211.05     17.76 o 
   0  -8   9        6.05        8.23     16.36 o 
   1  -8   9       39.99        6.33     14.17 o 
   2  -8   9        0.59        8.46     14.79 o 
   3  -8   9       81.41       23.64     13.55 o 
   4  -8   9        6.82        6.44     12.71 o 
   5  -8   9       23.95       23.95     10.36 o 
  -9  -7   9        6.88        5.21     15.01 o 
  -8  -7   9       41.14       39.04     15.01 o 
  -7  -7   9       22.86       24.31     14.51 o 
  -6  -7   9        8.22        8.18     14.00 o 
  -5  -7   9      170.56      168.42     17.48 o 
  -3  -7   9      150.58      149.10     15.68 o 
  -2  -7   9       51.76       68.22     12.66 o 
  -1  -7   9        3.68       17.53     10.92 o 
   0  -7   9        4.38       -4.79      7.98 o 
   1  -7   9       15.09        4.65     16.64 o 
   2  -7   9        1.03       11.20     16.69 o 
   3  -7   9        4.62       -1.45      7.39 o 
   4  -7   9       36.33       46.25     20.33 o 
   5  -7   9       11.40        8.47      7.32 o 
   6  -7   9       26.36       32.05     10.33 o 
  -9  -6   9        2.40      -13.44     13.44 o 
  -8  -6   9        7.11       -4.09     12.77 o 
  -7  -6   9       30.26       29.63     14.34 o 
  -6  -6   9        1.51        4.82     10.92 o 
  -5  -6   9       10.52       15.23     13.72 o 
  -4  -6   9       40.00       48.95     12.43 o 
  -3  -6   9      203.58      217.21     17.08 o 
  -2  -6   9      176.46      180.19     16.80 o 
  -1  -6   9      357.26      418.79     21.00 o 
   0  -6   9        3.73       -8.60      8.60 o 
   1  -6   9       58.37       10.03     18.99 o 
   2  -6   9        0.03        5.63      6.84 o 
   3  -6   9        0.01        7.70      7.55 o 
   4  -6   9        4.12       11.82      9.02 o 
   5  -6   9        4.22        8.13      7.95 o 
   6  -6   9        0.02        6.75      7.75 o 
   7  -6   9        0.48        6.11      6.69 o 
  -9  -5   9        2.43       -4.42     13.50 o 
  -8  -5   9        0.57        2.91     12.99 o 
  -7  -5   9        1.06       -3.02     12.27 o 
  -6  -5   9       90.21       90.63     15.40 o 
  -5  -5   9       40.12       51.36     14.23 o 
  -4  -5   9       23.30       23.24     11.15 o 
  -3  -5   9       96.54      101.94     13.39 o 
  -2  -5   9       79.58       92.92     12.21 o 
  -1  -5   9       95.22       92.03     11.43 o 
   0  -5   9       14.11       17.56     13.19 o 
   1  -5   9       11.74       14.84      5.08 o 
   2  -5   9       23.92       30.79      7.40 o 
   3  -5   9        3.67       18.17      8.24 o 
   4  -5   9       25.97       43.92      9.84 o 
   5  -5   9        1.25       14.40      8.25 o 
   6  -5   9        4.40       12.67      8.50 o 
   7  -5   9        0.04       -0.46      6.87 o 
   8  -5   9        0.08       -3.20      7.20 o 
  -9  -4   9       13.29        3.42     13.05 o 
  -8  -4   9        3.14        8.35     12.83 o 
  -7  -4   9       31.47       22.96     12.99 o 
  -6  -4   9        7.23        1.23     12.38 o 
  -5  -4   9       83.92       75.17     12.77 o 
  -4  -4   9      196.43      200.52     18.20 o 
  -3  -4   9      354.44      330.85     19.55 o 
  -2  -4   9       16.29       16.02      9.69 o 
  -1  -4   9      384.46      409.55     18.71 o 
   0  -4   9      455.60      450.98     10.77 o 
   1  -4   9      262.82      289.82      9.53 o 
   2  -4   9      270.31      288.11     10.22 o 
   3  -4   9      219.34      217.63     15.40 o 
   4  -4   9      269.15      276.05     12.90 o 
   5  -4   9        0.29       10.15      9.26 o 
   6  -4   9        3.08       -0.88      8.34 o 
   7  -4   9       12.43       22.29      8.26 o 
   8  -4   9        0.42        5.84      7.53 o 
   9  -4   9        2.04       -0.57      6.52 o 
 -10  -3   9        0.68       -9.30     12.60 o 
  -9  -3   9       24.55       33.61     15.12 o 
  -8  -3   9        8.20        8.85     12.66 o 
  -7  -3   9       21.09       12.55     12.38 o 
  -6  -3   9       70.11       60.44     14.00 o 
  -5  -3   9       39.24       39.71     11.54 o 
  -4  -3   9        2.40       -2.86     10.92 o 
  -3  -3   9        9.43        9.52      9.80 o 
  -2  -3   9      132.01      141.59     14.00 o 
  -1  -3   9       16.30       17.36      8.51 o 
   0  -3   9       48.05       67.05      4.83 o 
   1  -3   9      255.70      250.38      8.57 o 
   2  -3   9      417.48      417.18     11.38 o 
   3  -3   9      148.94      163.29     12.91 o 
   4  -3   9        3.95        4.17      8.91 o 
   5  -3   9       68.88       94.32     28.99 o 
   6  -3   9      307.61      332.71     20.30 o 
   7  -3   9       25.19       22.30      8.16 o 
   8  -3   9        0.96        4.07      7.96 o 
   9  -3   9        0.02        5.31      6.81 o 
  -9  -2   9        1.33        0.95     12.94 o 
  -8  -2   9        3.20        1.34     11.59 o 
  -7  -2   9      320.69      293.16     20.00 o 
  -6  -2   9      124.38      118.74     15.91 o 
  -5  -2   9       23.51       36.74     12.66 o 
  -4  -2   9      548.96      517.03     13.15 o 
  -3  -2   9      254.00      249.34      8.10 o 
  -2  -2   9      552.71      547.45     21.34 o 
  -1  -2   9        5.48       13.72      8.40 o 
   0  -2   9     2504.07     2689.85     47.82 o 
   1  -2   9     1185.09     1186.06     22.94 o 
   2  -2   9        5.92        5.59      4.17 o 
   3  -2   9      578.80      625.33     12.98 o 
   4  -2   9       74.54       88.62     13.13 o 
   5  -2   9      666.28      643.99     19.14 o 
   6  -2   9      296.22      300.58     14.17 o 
   7  -2   9        4.64       -5.20      8.91 o 
   8  -2   9        0.02        4.69      8.56 o 
   9  -2   9        3.36        3.08      8.29 o 
  -9  -1   9        0.86       -4.76     12.38 o 
  -8  -1   9        2.40       -7.73     11.76 o 
  -7  -1   9       16.25        9.69     11.93 o 
  -6  -1   9       98.35       97.24      8.90 o 
  -5  -1   9       28.26       22.88      7.17 o 
  -4  -1   9       46.79       39.60      6.36 o 
  -3  -1   9       12.70        0.37      6.36 o 
  -2  -1   9        5.63        9.68      3.82 o 
  -1  -1   9      522.45      518.90     11.60 o 
   0  -1   9     1235.72     1210.80     22.89 o 
   1  -1   9      404.47      373.64      9.92 o 
   2  -1   9     1051.01     1058.60     20.84 o 
   3  -1   9      995.89     1006.98     18.30 o 
   4  -1   9      197.72      178.38      7.51 o 
   5  -1   9      247.18      217.44     12.00 o 
   6  -1   9       75.84       99.54     15.40 o 
   7  -1   9       70.57       61.36     12.49 o 
   8  -1   9        0.48        1.53      9.09 o 
   9  -1   9        8.45       17.42     10.98 o 
  10  -1   9       10.96       16.80     11.37 o 
  -8   0   9        0.33        4.92     11.76 o 
  -7   0   9       15.23        1.31      7.90 o 
  -6   0   9       21.15       28.09      8.33 o 
  -5   0   9        0.11        0.15      6.40 o 
  -4   0   9     1149.65     1138.56     24.37 o 
  -3   0   9        7.90        8.05      4.81 o 
  -2   0   9       89.15       79.77      6.11 o 
  -1   0   9      503.95      497.43     11.79 o 
   0   0   9        8.07        8.21      3.29 o 
   1   0   9      978.24     1007.32     19.82 o 
   2   0   9      881.19      892.05     18.75 o 
   3   0   9      524.10      495.78     10.93 o 
   4   0   9      230.07      209.29      7.42 o 
   5   0   9        4.72        0.89      8.03 o 
   6   0   9      173.18      165.44     11.78 o 
   7   0   9        9.69        6.30      9.61 o 
   8   0   9       23.12       37.14     12.15 o 
   9   0   9        0.69       15.18     11.87 o 
  10   0   9       10.27       12.27      9.91 o 
  -9   1   9        0.02       -2.80     11.93 o 
  -8   1   9        2.21       -7.34     11.43 o 
  -7   1   9       86.46      102.39      9.78 o 
  -6   1   9        2.09       -7.48      7.48 o 
  -5   1   9       11.32        7.01      7.41 o 
  -4   1   9       14.62       11.74      6.39 o 
  -3   1   9      397.50      371.16     11.58 o 
  -2   1   9       47.84       47.46      5.35 o 
  -1   1   9        6.73        1.33      4.17 o 
   0   1   9      643.37      645.11     17.03 o 
   1   1   9       93.34       94.33      5.00 o 
   2   1   9       17.18       20.90      3.89 o 
   3   1   9       16.34       23.19      4.24 o 
   4   1   9      112.53      113.58      6.40 o 
   5   1   9        5.76       -3.82      6.82 o 
   6   1   9       40.10       49.60     11.34 o 
   7   1   9        3.39        1.68     11.54 o 
   8   1   9      116.78      133.98     15.12 o 
   9   1   9       67.17       71.36     13.89 o 
  10   1   9        3.06        3.19     12.83 o 
  -9   2   9        0.05        9.30     13.89 o 
  -8   2   9        7.39        7.11     12.94 o 
  -7   2   9        0.35       -2.69      8.26 o 
  -6   2   9        3.68       -0.81      7.14 o 
  -5   2   9       25.94       22.06      7.68 o 
  -4   2   9      146.13      164.31     10.31 o 
  -3   2   9      102.65      111.73      7.80 o 
  -2   2   9      875.54      830.60     18.63 o 
  -1   2   9      151.70      143.66      8.01 o 
   0   2   9      284.96      298.58      7.70 o 
   1   2   9      321.58      305.33      7.95 o 
   2   2   9      512.75      465.17     17.08 o 
   3   2   9       42.38       44.44      5.68 o 
   4   2   9       82.52       92.95      7.05 o 
   5   2   9       20.07       16.52      8.79 o 
   6   2   9        0.37       -0.73     10.08 o 
   7   2   9       18.90       18.15     10.36 o 
   8   2   9        2.92        9.86     12.15 o 
   9   2   9       25.40       25.76     11.03 o 
  10   2   9        0.07        8.40     13.05 o 
  -8   3   9        0.00       -3.14      6.66 o 
  -7   3   9       11.97        7.54      6.82 o 
  -6   3   9      125.15      114.66     16.38 o 
  -5   3   9       38.59       35.01      6.01 o 
  -4   3   9       26.39       26.12      5.71 o 
  -3   3   9      169.40      161.10      9.24 o 
  -2   3   9      305.08      254.28      7.77 o 
  -1   3   9      168.50      154.28      8.04 o 
   0   3   9        0.06        3.85      4.66 o 
   1   3   9      111.25      134.57      7.22 o 
   2   3   9      638.58      625.11     14.85 o 
   3   3   9      127.39      127.43      7.46 o 
   4   3   9      185.35      160.53     11.09 o 
   5   3   9        2.56        1.74      8.63 o 
   6   3   9       23.53       20.95     10.19 o 
   7   3   9        6.82        7.73     11.48 o 
   8   3   9        0.23        3.75     11.99 o 
   9   3   9       10.08       10.59     11.09 o 
  10   3   9        9.72        9.63     13.11 o 
  11   3   9        1.27       11.26     14.23 o 
  -8   4   9       11.55       11.22     11.09 o 
  -7   4   9        1.24        1.64      6.24 o 
  -6   4   9        5.91       -1.98      6.67 o 
  -5   4   9       13.35       19.89      5.64 o 
  -4   4   9       51.33       80.08      7.30 o 
  -3   4   9       73.87       79.98     15.63 o 
  -2   4   9        9.85       11.34      4.99 o 
  -1   4   9        4.80        2.95      4.48 o 
   0   4   9      264.44      248.99     10.00 o 
   1   4   9        5.93        7.83      5.13 o 
   2   4   9     1713.02     1805.84     34.99 o 
   3   4   9       15.06        4.73      4.93 o 
   4   4   9      173.25      168.93     12.04 o 
   5   4   9      257.19      257.98     13.55 o 
   6   4   9      236.48      207.35     13.67 o 
   7   4   9        4.50       19.44     10.03 o 
   8   4   9       15.03        3.36     12.15 o 
   9   4   9        8.81        7.45     11.03 o 
  10   4   9        0.46       14.34     11.59 o 
  -7   5   9        0.06       -3.72      7.27 o 
  -6   5   9       15.64        7.66      8.63 o 
  -5   5   9        0.57        3.94      7.22 o 
  -4   5   9        3.56        7.14      5.86 o 
  -3   5   9        0.78        3.76      5.83 o 
  -2   5   9       56.08       58.86      9.60 o 
  -1   5   9      576.12      531.49     11.64 o 
   0   5   9        0.00        0.47      4.61 o 
   1   5   9      437.92      421.97     13.16 o 
   2   5   9       50.60       62.42      6.82 o 
   3   5   9      252.29      245.21     13.95 o 
   4   5   9        0.10        1.90      8.46 o 
   5   5   9        1.70        6.11      9.02 o 
   6   5   9      473.96      507.90     19.88 o 
   7   5   9       12.22       13.83     11.65 o 
   8   5   9        0.01       -5.88     10.98 o 
   9   5   9       59.52       75.56     14.17 o 
  10   5   9       17.18       24.36     14.17 o 
  -7   6   9       20.73        4.42      8.46 o 
  -6   6   9        0.11       -1.90      6.42 o 
  -5   6   9       13.34        3.39      6.21 o 
  -4   6   9       11.96       14.27      5.78 o 
  -3   6   9        7.22        3.32      5.94 o 
  -2   6   9       50.23       72.60      8.21 o 
  -1   6   9        2.62       -3.42      5.68 o 
   0   6   9      287.51      286.75      9.22 o 
   1   6   9      338.78      328.81      9.59 o 
   2   6   9        0.10        8.01      8.01 o 
   3   6   9       64.36       74.61     10.98 o 
   4   6   9       27.24       25.26      9.35 o 
   5   6   9        3.57        5.04      9.86 o 
   6   6   9       10.21        9.35     10.08 o 
   7   6   9       27.73       24.42     11.54 o 
   8   6   9        2.42        7.45     11.99 o 
   9   6   9        1.21       -2.13     10.03 o 
  10   6   9       10.24        6.83     12.49 o 
  -6   7   9        1.45       -1.55      5.20 o 
  -5   7   9        0.01       -0.44      7.56 o 
  -4   7   9       58.12       25.79      5.72 o 
  -3   7   9      112.30       92.94      9.44 o 
  -2   7   9      127.31      132.99     10.29 o 
  -1   7   9       99.33      112.03     10.08 o 
   0   7   9      223.38      217.81      8.92 o 
   1   7   9       92.56      123.13     10.31 o 
   2   7   9       64.93       78.27      7.54 o 
   3   7   9       87.45       89.73     12.77 o 
   4   7   9        0.37       -5.04      9.19 o 
   5   7   9        1.50       17.42     10.59 o 
   6   7   9       19.68       15.63     10.53 o 
   7   7   9      140.94      147.42     14.11 o 
   8   7   9        0.57       -0.95     11.43 o 
   9   7   9       22.89       24.42     12.83 o 
  10   7   9       11.75        8.74     12.66 o 
  -5   8   9        2.30        0.74      4.86 o 
  -4   8   9        0.17        0.95      5.58 o 
  -3   8   9       26.11       12.41     11.59 o 
  -2   8   9        9.00        6.73      5.24 o 
  -1   8   9       33.02       19.23      7.49 o 
   0   8   9        1.50       13.27      7.73 o 
   1   8   9        7.99       13.76      7.76 o 
   2   8   9       28.72       43.97     12.88 o 
   3   8   9       18.32       16.80     11.93 o 
   4   8   9        5.20       -7.06     10.19 o 
   5   8   9       96.23       99.25     12.83 o 
   6   8   9        0.06       -8.29      9.86 o 
   7   8   9       12.45       23.58     10.98 o 
   8   8   9       16.14       12.88     11.65 o 
   9   8   9        0.71       -6.89     12.27 o 
  -4   9   9       42.55       15.47     12.83 o 
  -3   9   9        0.95        0.18      5.61 o 
  -2   9   9       70.43       59.76     12.99 o 
  -1   9   9        0.04        0.29      6.71 o 
   0   9   9       60.22       54.42      7.84 o 
   1   9   9        0.52       -4.42      8.68 o 
   2   9   9        0.04       -2.80     12.04 o 
   3   9   9        3.60        3.92     11.93 o 
   4   9   9        0.00       -1.34     10.53 o 
   5   9   9       83.49       82.78     12.77 o 
   6   9   9        6.87       -4.59     10.31 o 
   7   9   9       79.31       56.57     11.82 o 
   8   9   9        0.34        7.90     10.19 o 
   9   9   9        0.61        0.11     11.43 o 
  -3  10   9        9.19        2.19      5.06 o 
  -2  10   9        0.48        1.62      5.35 o 
  -1  10   9       14.51        8.98      8.01 o 
   0  10   9        1.11        3.15      6.83 o 
   1  10   9       25.90       33.33     11.87 o 
   2  10   9       49.70       44.47     12.15 o 
   3  10   9       43.85       62.73     14.39 o 
   4  10   9       11.62       10.42     10.47 o 
   5  10   9        6.86        2.97     10.59 o 
   6  10   9        3.36        0.28     10.03 o 
   7  10   9        1.57       -7.28      9.69 o 
   8  10   9        4.71        0.00     10.42 o 
  -1  11   9        0.18        2.65      6.47 o 
   0  11   9       11.28        9.52      9.02 o 
   1  11   9       21.78       25.60     10.98 o 
   2  11   9       24.52       17.20     12.15 o 
   3  11   9       39.70       39.66     14.17 o 
   4  11   9       10.65       10.25     11.99 o 
   5  11   9        0.21        0.00     12.49 o 
   6  11   9        7.13       10.03     11.71 o 
   7  11   9       19.08       26.44     11.99 o 
   2  12   9        2.46        7.06     13.55 o 
   3  12   9        3.36       -5.77     13.22 o 
   4  12   9        0.11       -2.30     12.49 o 
  -4 -11  10       16.12       24.53     17.03 o 
  -3 -11  10        0.00        1.29     16.30 o 
  -1 -11  10        3.66       -2.52     10.70 o 
   0 -11  10        2.66       -9.47      9.86 o 
  -6 -10  10       18.06        3.08     14.73 o 
  -5 -10  10        0.89       13.05     14.51 o 
  -4 -10  10        1.34       17.14     15.63 o 
  -3 -10  10        0.46       15.40     15.96 o 
  -1 -10  10        1.92        5.66     11.99 o 
   0 -10  10       37.36        3.25      9.69 o 
   1 -10  10       20.08        0.78     12.15 o 
   2 -10  10       16.57       -2.30     10.53 o 
   3 -10  10        7.29       -4.26     12.10 o 
  -7  -9  10        0.27      -14.51     14.51 o 
  -6  -9  10        4.90        4.65     15.74 o 
  -5  -9  10        0.42       10.25     15.01 o 
  -4  -9  10       26.89       52.43     15.74 o 
  -3  -9  10       64.54       62.68     15.91 o 
  -2  -9  10       21.53       23.08     14.17 o 
   0  -9  10       47.36        8.46     14.11 o 
   1  -9  10      144.02       20.50     14.06 o 
   2  -9  10       15.22       -1.68     12.83 o 
   3  -9  10        2.67       -0.56     11.76 o 
   4  -9  10        7.43        3.42     10.75 o 
  -8  -8  10        8.82       -1.29     15.74 o 
  -7  -8  10        0.30       -2.91     15.07 o 
  -6  -8  10        2.44       -2.02     13.55 o 
  -5  -8  10        3.13       -2.86     14.00 o 
  -4  -8  10       60.82       52.20     15.23 o 
  -3  -8  10       36.76       22.46     13.05 o 
  -2  -8  10      127.18      145.57     15.85 o 
  -1  -8  10      703.97      802.30     30.36 o 
   0  -8  10        6.53       -7.51     16.13 o 
   1  -8  10       24.50        3.75     12.60 o 
   2  -8  10        4.72        6.95     15.01 o 
   3  -8  10        5.65       -3.19     11.26 o 
   4  -8  10        0.00        5.71     10.31 o 
   5  -8  10       17.82        6.50     11.54 o 
  -8  -7  10        9.02       -1.85     14.84 o 
  -7  -7  10        1.01        2.24     14.06 o 
  -6  -7  10        4.83       -9.86     11.03 o 
  -5  -7  10        0.09       -4.31     13.22 o 
  -4  -7  10        2.68        5.55     12.99 o 
  -3  -7  10        1.89        9.35     11.76 o 
  -2  -7  10       61.83       87.38     13.50 o 
  -1  -7  10       11.53       14.17     12.49 o 
   0  -7  10        7.53        5.69      9.37 o 
   1  -7  10       12.11        4.09     17.42 o 
   2  -7  10        2.36        3.14     15.91 o 
   3  -7  10        8.43      -14.17     14.17 o 
   4  -7  10        6.51        4.87      7.89 o 
   5  -7  10       38.50       45.13     18.29 o 
   6  -7  10        0.02        1.20      6.93 o 
  -9  -6  10        3.85      -12.10     14.34 o 
  -8  -6  10        2.63       -5.32     13.89 o 
  -7  -6  10      106.69      102.84     16.92 o 
  -6  -6  10       12.09       -0.84     13.55 o 
  -5  -6  10        1.19        2.13     11.48 o 
  -4  -6  10       70.04       86.09     14.06 o 
  -3  -6  10      135.36      157.95     18.04 o 
  -2  -6  10       73.29      113.20     13.89 o 
  -1  -6  10      548.30      542.63     24.25 o 
   0  -6  10        1.78        4.65      8.96 o 
   1  -6  10        8.68       -0.78     14.62 o 
   2  -6  10       37.55        9.30     17.87 o 
   3  -6  10        8.26        5.45      7.74 o 
   4  -6  10       58.65       76.96     15.77 o 
   5  -6  10        0.02        4.03      7.59 o 
   6  -6  10       10.52       11.84      7.68 o 
   7  -6  10        1.96       -0.91      7.95 o 
  -9  -5  10        0.13        3.19     13.50 o 
  -8  -5  10        0.41      -10.19     12.83 o 
  -7  -5  10       42.27       29.13     13.83 o 
  -6  -5  10       46.42       45.76     14.28 o 
  -5  -5  10        6.15        3.25     13.22 o 
  -4  -5  10        1.62        7.56     11.20 o 
  -3  -5  10       24.52       21.17     12.10 o 
  -2  -5  10       14.27       18.99     10.64 o 
  -1  -5  10      131.86      132.91     13.39 o 
   2  -5  10       13.46       16.07      7.37 o 
   3  -5  10      102.65      129.18     38.20 o 
   4  -5  10      203.23      217.98     12.49 o 
   5  -5  10       13.54        2.87      7.48 o 
   6  -5  10        0.03        3.32      7.55 o 
   7  -5  10        0.76       -0.44      7.25 o 
   8  -5  10        0.93       -3.76     10.22 o 
  -9  -4  10        9.24        7.17     13.95 o 
  -8  -4  10       16.64       13.11     13.72 o 
  -7  -4  10       50.00       43.18     13.89 o 
  -6  -4  10       54.39       61.84     14.56 o 
  -5  -4  10      128.63      141.59     15.23 o 
  -4  -4  10       17.77        9.35     12.49 o 
  -3  -4  10        0.80        3.70     11.20 o 
  -2  -4  10       83.97       85.86     11.48 o 
  -1  -4  10       54.43       52.71     10.70 o 
   1  -4  10       47.88       55.95      5.76 o 
   2  -4  10      125.37      135.37     14.97 o 
   3  -4  10      193.95      190.66     12.16 o 
   4  -4  10        1.35       -7.33      7.87 o 
   5  -4  10       34.11       38.12      9.69 o 
   6  -4  10        0.08       -1.47      7.94 o 
   7  -4  10        0.58       -7.50      7.50 o 
   8  -4  10        1.22        6.59      7.48 o 
  -9  -3  10       12.02       13.11     14.06 o 
  -8  -3  10       37.67       36.13     14.06 o 
  -7  -3  10        5.11        7.23     12.83 o 
  -6  -3  10       64.72       62.90     14.23 o 
  -5  -3  10       12.34        7.90     12.27 o 
  -4  -3  10        4.46        6.55     11.65 o 
  -3  -3  10        8.34       18.82     10.87 o 
  -2  -3  10       43.24       33.77      9.52 o 
  -1  -3  10       23.31       24.76      9.13 o 
   1  -3  10     3824.07     4316.89     75.91 o 
   2  -3  10       35.94       40.12      9.79 o 
   3  -3  10       68.78       33.94     14.79 o 
   4  -3  10        5.95        9.25      8.43 o 
   5  -3  10      433.99      391.64     15.56 o 
   6  -3  10        3.69       11.56      9.32 o 
   7  -3  10        0.04        3.65      8.02 o 
   8  -3  10        0.03       -7.25      7.60 o 
   9  -3  10        6.09        0.55      9.44 o 
  -9  -2  10        3.38       -3.14     12.77 o 
  -8  -2  10        3.67      -11.65     11.65 o 
  -7  -2  10       35.61       30.58     13.22 o 
  -6  -2  10        0.11        2.86     12.71 o 
  -5  -2  10       22.48       12.38     12.77 o 
  -4  -2  10      203.19      167.64     17.36 o 
  -3  -2  10      550.32      488.41     22.46 o 
  -2  -2  10        1.17       -1.54      2.64 o 
  -1  -2  10      225.06      240.81      6.86 o 
   0  -2  10       15.69       16.16      6.01 o 
   1  -2  10       22.43       34.98     13.52 o 
   2  -2  10      122.60      121.41     11.15 o 
   3  -2  10       16.77        7.31      4.50 o 
   4  -2  10       62.06       78.92      9.26 o 
   5  -2  10       30.20       49.93     10.22 o 
   6  -2  10      106.87      124.56     22.04 o 
   7  -2  10       32.82       30.15      9.47 o 
   8  -2  10        1.49       -3.05      8.25 o 
   9  -2  10        0.01        7.28      6.71 o 
  -9  -1  10       19.36        7.45     13.72 o 
  -8  -1  10       12.54       21.73     13.16 o 
  -7  -1  10       17.06       17.98     12.49 o 
  -6  -1  10      490.05      462.65     24.81 o 
  -5  -1  10      187.53      159.53      9.59 o 
  -4  -1  10        4.39        4.48      5.80 o 
  -3  -1  10      635.85      615.51     22.18 o 
  -2  -1  10     2172.79     2241.19     41.00 o 
  -1  -1  10     1875.29     1955.49     35.63 o 
   0  -1  10      131.33      118.78      5.96 o 
   1  -1  10     1998.72     2260.52     41.06 o 
   2  -1  10        0.37        0.96      3.89 o 
   3  -1  10      352.67      371.97      9.76 o 
   4  -1  10        0.01       -2.36      4.57 o 
   5  -1  10       58.88       57.88      9.68 o 
   6  -1  10        2.51        0.22      9.49 o 
   7  -1  10       30.98       50.81     13.97 o 
   8  -1  10        0.70        4.03     10.70 o 
   9  -1  10        3.86       10.36     10.92 o 
  10  -1  10       14.64        6.50     10.08 o 
  -8   0  10       16.48       31.14     12.15 o 
  -7   0  10        0.80       -6.22     12.21 o 
  -6   0  10      179.42      172.14     10.86 o 
  -5   0  10       59.32       64.97      7.73 o 
  -4   0  10       23.72       28.84      6.85 o 
  -3   0  10       15.70       15.08      5.47 o 
  -2   0  10     3371.65     3340.98     59.88 o 
  -1   0  10      422.58      466.25     12.18 o 
   0   0  10      859.43      844.42     17.37 o 
   1   0  10     2594.36     2607.06     49.82 o 
   2   0  10      692.82      660.15     12.91 o 
   3   0  10      108.28      112.46      6.28 o 
   4   0  10      105.64      108.40     11.69 o 
   5   0  10       18.80       34.32      8.95 o 
   6   0  10       55.94       72.04     10.63 o 
   7   0  10       50.02       56.56     18.20 o 
   8   0  10       51.03       44.08     11.65 o 
   9   0  10       20.79       21.40     12.21 o 
  10   0  10       25.72       27.67     10.53 o 
  -8   1  10       20.60       25.65     12.49 o 
  -7   1  10       36.74       58.52      8.98 o 
  -6   1  10      499.50      440.39     16.66 o 
  -5   1  10        1.60        0.62      9.75 o 
  -4   1  10      279.81      257.91     11.00 o 
  -3   1  10      236.33      220.15     10.06 o 
  -2   1  10      264.61      273.58      9.89 o 
  -1   1  10      528.56      587.92     13.89 o 
   0   1  10        7.43       19.26      4.16 o 
   1   1  10     2337.84     2429.79     38.75 o 
   2   1  10     1787.58     1932.09     31.71 o 
   3   1  10       44.38       54.21      4.90 o 
   4   1  10      538.53      532.00     12.05 o 
   5   1  10      645.42      650.09     18.29 o 
   6   1  10        0.08        2.46      8.54 o 
   7   1  10        4.12       -5.32      9.80 o 
   8   1  10       75.28       78.47     13.50 o 
   9   1  10      106.20      119.58     14.73 o 
  10   1  10        1.41       14.84     12.88 o 
  -8   2  10        0.01        8.35     12.94 o 
  -7   2  10       30.51       32.09     12.88 o 
  -6   2  10        1.15       10.54      7.70 o 
  -5   2  10        0.83       -7.32      7.32 o 
  -4   2  10      220.51      204.28     10.65 o 
  -3   2  10      300.83      292.71     11.53 o 
  -2   2  10      474.49      441.21     12.78 o 
  -1   2  10      476.68      410.35     19.60 o 
   0   2  10      875.64      864.04     15.97 o 
   1   2  10        2.33        2.33      3.79 o 
   2   2  10      216.98      212.92      7.53 o 
   3   2  10        1.63       11.05      4.36 o 
   4   2  10        5.78        6.10      4.73 o 
   5   2  10       64.84       69.79      9.58 o 
   6   2  10        0.93      -10.03     10.03 o 
   7   2  10      388.98      404.28     20.39 o 
   8   2  10        9.52        5.66     11.54 o 
   9   2  10       71.29       67.49     13.61 o 
  10   2  10        0.69        3.75     11.99 o 
  -8   3  10        0.00       16.41     13.61 o 
  -7   3  10        2.36        2.52     11.31 o 
  -6   3  10       81.37       69.48     11.52 o 
  -5   3  10      413.13      357.15     11.62 o 
  -4   3  10       32.68       26.21      7.28 o 
  -3   3  10       25.60       24.43      6.83 o 
  -2   3  10        1.64        1.24      5.74 o 
  -1   3  10      209.12      197.75      9.24 o 
   0   3  10      857.20      804.34     18.05 o 
   1   3  10      388.00      364.32     10.62 o 
   2   3  10        1.87        6.36      4.34 o 
   3   3  10       36.27       53.64      6.00 o 
   4   3  10       12.33       17.59      7.95 o 
   5   3  10      176.35      186.96     13.33 o 
   6   3  10       55.07       73.93     12.15 o 
   7   3  10      165.54      181.19     15.74 o 
   8   3  10       73.59       97.07     14.06 o 
   9   3  10        0.25        5.66     11.15 o 
  10   3  10        4.70        5.94     12.99 o 
  -8   4  10       19.15       13.75      6.41 o 
  -7   4  10       14.80       10.81      7.48 o 
  -6   4  10        2.79        4.75      6.88 o 
  -5   4  10        0.29        6.52      5.05 o 
  -4   4  10      277.33      266.05      9.25 o 
  -3   4  10        2.76        8.78      5.66 o 
  -2   4  10       65.85       82.39      6.63 o 
  -1   4  10       77.77       97.14      7.98 o 
   0   4  10       90.99      101.52      7.30 o 
   1   4  10      147.07      152.91      9.44 o 
   2   4  10      439.32      453.81     13.28 o 
   3   4  10       50.21       50.46      6.01 o 
   4   4  10        3.96       10.14      8.46 o 
   5   4  10       26.57       28.57      9.52 o 
   6   4  10       67.03       57.19     11.37 o 
   7   4  10       10.27       15.74     11.76 o 
   8   4  10       61.26       59.20     13.50 o 
   9   4  10       15.73       15.74     11.48 o 
  10   4  10       14.60       17.64     12.21 o 
  -7   5  10        0.66       -6.32      9.19 o 
  -6   5  10        1.28       -0.60      6.26 o 
  -5   5  10       71.58       90.55      8.80 o 
  -4   5  10      254.58      244.18     11.40 o 
  -3   5  10      108.79      115.29     11.67 o 
  -2   5  10       25.79       27.70      5.88 o 
  -1   5  10       71.49       87.96     10.88 o 
   0   5  10      646.05      671.85     17.54 o 
   1   5  10        0.44       -6.07      6.07 o 
   2   5  10        4.05       -0.22      6.17 o 
   3   5  10        3.76       19.27      8.63 o 
   4   5  10      191.60      192.17     12.49 o 
   5   5  10        0.47        1.62      7.90 o 
   6   5  10       79.92      112.41     13.27 o 
   7   5  10       40.23       36.63     12.27 o 
   8   5  10        0.55        0.95     11.09 o 
   9   5  10        7.52       -2.30     12.71 o 
  10   5  10        3.18        0.22     11.26 o 
  -6   6  10        0.11       -1.36     11.06 o 
  -5   6  10        0.00       -0.93      6.41 o 
  -4   6  10        6.37       10.81      5.57 o 
  -3   6  10        1.15        7.12      5.59 o 
  -2   6  10        4.89        4.00      6.10 o 
  -1   6  10       11.77       13.08      5.95 o 
   0   6  10        4.12        2.30      5.58 o 
   1   6  10      333.94      313.76      9.43 o 
   2   6  10       43.86       67.39      8.43 o 
   3   6  10      113.34      110.12     12.21 o 
   4   6  10       19.85       29.91      9.97 o 
   5   6  10       76.59       71.30     11.71 o 
   6   6  10       45.52       58.81     11.59 o 
   7   6  10      168.04      147.53     12.99 o 
   8   6  10        4.39        0.45     12.15 o 
   9   6  10        0.22       -5.04     12.43 o 
  10   6  10       26.42        9.24     11.87 o 
  -6   7  10        0.08        0.13      5.46 o 
  -5   7  10        0.01        1.39      6.34 o 
  -4   7  10       40.35       15.23      6.92 o 
  -3   7  10       27.32       32.94     11.38 o 
  -2   7  10        0.25       -5.58      5.58 o 
  -1   7  10        7.66       14.95      6.50 o 
   0   7  10        0.79        1.90      5.90 o 
   1   7  10       43.14       49.24      6.41 o 
   2   7  10        0.16       -3.08     10.42 o 
   3   7  10        0.04        3.98     10.36 o 
   4   7  10       71.78       67.60     11.65 o 
   5   7  10        8.73       18.76     10.75 o 
   6   7  10        4.34        3.14      8.85 o 
   7   7  10       55.56       62.28     12.21 o 
   8   7  10        0.70       -5.94      9.69 o 
   9   7  10        3.89       -4.82     12.60 o 
  10   7  10        1.13       -9.47     13.44 o 
  -5   8  10        0.49       -1.34      5.45 o 
  -4   8  10        2.95       -0.88      5.22 o 
  -3   8  10        4.67        8.14      7.93 o 
  -2   8  10       39.69       34.60     13.71 o 
  -1   8  10        2.01        5.96      5.81 o 
   0   8  10        0.10        1.62      7.24 o 
   1   8  10        2.81       12.22     10.36 o 
   2   8  10        0.59       -8.91     11.43 o 
   3   8  10        6.42       -3.81     11.09 o 
   4   8  10        9.94       12.88     10.36 o 
   5   8  10       37.07       39.54     10.19 o 
   6   8  10       18.66        3.86     10.92 o 
   7   8  10        9.79       -0.34     10.36 o 
   8   8  10       12.29        9.91      9.86 o 
   9   8  10        7.91        4.87     12.83 o 
  -4   9  10        2.72        0.85      4.99 o 
  -3   9  10       10.42        3.46      4.79 o 
  -2   9  10       16.90        6.71      5.57 o 
  -1   9  10        7.16       -0.53      6.54 o 
   0   9  10       13.31       -0.49      7.65 o 
   1   9  10        5.50       -4.09     10.42 o 
   2   9  10        0.53      -11.09     12.04 o 
   3   9  10       57.29       53.49     13.61 o 
   4   9  10       15.16       18.43      9.97 o 
   5   9  10        6.65        7.39     10.53 o 
   6   9  10        3.07       -8.29     10.64 o 
   7   9  10       15.04       -0.62     10.75 o 
   8   9  10        7.05        4.14     11.20 o 
   9   9  10        7.25        1.57     11.82 o 
  -2  10  10        5.28        0.55      5.88 o 
  -1  10  10        1.22        0.19      6.93 o 
   0  10  10        0.01        0.39      7.22 o 
   1  10  10        2.64       -7.84     10.36 o 
   2  10  10        2.45       14.84     13.33 o 
   3  10  10       11.94       19.88     13.44 o 
   4  10  10        0.38      -11.15     11.15 o 
   5  10  10       89.73      106.59     14.73 o 
   6  10  10       18.43       13.89     10.98 o 
   7  10  10        2.06       -5.21     10.25 o 
   8  10  10       24.80       17.87     10.53 o 
   0  11  10        6.66       12.83     11.15 o 
   1  11  10        8.22       10.91      8.01 o 
   2  11  10       26.40       24.64     13.55 o 
   3  11  10        2.32       71.92     17.31 o 
   4  11  10        0.30       -7.45     10.75 o 
   5  11  10        2.69        4.70     12.21 o 
   6  11  10        0.14        0.34     11.20 o 
  -1 -11  11        0.18       -3.19      8.51 o 
  -6 -10  11        3.33       -7.06     13.44 o 
  -5 -10  11        0.99      -15.46     15.46 o 
  -4 -10  11        0.01       -7.51     15.79 o 
  -3 -10  11       26.49       32.32     16.75 o 
  -1 -10  11       54.64       10.36     12.66 o 
   0 -10  11        1.82        1.62     12.15 o 
   1 -10  11        5.54       -3.70      9.24 o 
   2 -10  11        7.13       -1.12     11.59 o 
  -7  -9  11       21.81       14.73     17.14 o 
  -6  -9  11        3.23       -6.78     15.85 o 
  -5  -9  11        2.05      -11.54     13.22 o 
  -4  -9  11        2.39       -3.98     12.43 o 
  -3  -9  11        4.18      -13.95     13.95 o 
  -2  -9  11       11.77        5.43     12.99 o 
  -1  -9  11        3.03        7.17     11.59 o 
   0  -9  11       32.03        1.46     13.27 o 
   1  -9  11       94.43       -0.73     12.88 o 
   2  -9  11       10.89        0.56     13.11 o 
   3  -9  11        1.68        1.79      9.86 o 
   4  -9  11       33.64        8.01     12.10 o 
  -8  -8  11        0.03      -14.95     14.95 o 
  -7  -8  11        4.57      -14.34     14.34 o 
  -6  -8  11       17.58        8.85     14.73 o 
  -5  -8  11        3.46       -3.98     14.11 o 
  -4  -8  11       22.58       27.45     13.27 o 
  -3  -8  11       50.81       51.87     14.45 o 
  -2  -8  11       68.70       79.65     14.23 o 
  -1  -8  11      187.14      227.18     18.93 o 
   0  -8  11        2.24        9.47     17.31 o 
   1  -8  11       69.95       -2.41     15.23 o 
   2  -8  11        8.48       -6.27     12.32 o 
   3  -8  11       54.35        0.00     13.33 o 
   4  -8  11       10.62        2.52     12.38 o 
   5  -8  11       26.44       10.14     11.59 o 
  -8  -7  11        6.03       -6.27     14.06 o 
  -7  -7  11        4.21        3.58     14.67 o 
  -6  -7  11        6.65       14.79     14.23 o 
  -5  -7  11       18.77       28.40     14.23 o 
  -4  -7  11       17.62       22.07     14.06 o 
  -3  -7  11      307.76      372.36     22.74 o 
  -2  -7  11      163.00      154.09     17.48 o 
  -1  -7  11      223.84      266.27     20.11 o 
   0  -7  11       31.47      -11.09     18.76 o 
   1  -7  11        3.61        4.98     18.93 o 
   2  -7  11        0.58       -0.50     17.31 o 
   4  -7  11        2.66        1.40     11.87 o 
   5  -7  11       82.38       50.58     15.40 o 
   6  -7  11        0.22       -2.01      7.23 o 
  -9  -6  11        1.12       -6.44     14.06 o 
  -8  -6  11       10.99        1.01     14.39 o 
  -7  -6  11        6.69        4.37     13.67 o 
  -6  -6  11       13.58        0.56     13.39 o 
  -5  -6  11        0.57        7.51     11.71 o 
  -4  -6  11      159.54      197.66     20.50 o 
  -3  -6  11      301.78      283.41     21.23 o 
  -2  -6  11       11.41       26.61     12.43 o 
  -1  -6  11      104.91      152.57     15.74 o 
   0  -6  11       29.22       22.80     30.81 o 
   1  -6  11        1.30      -19.04     19.04 o 
   2  -6  11        0.30       -8.12     20.78 o 
   4  -6  11      114.94      118.65     11.96 o 
   5  -6  11       10.30       22.73      8.58 o 
   6  -6  11        0.30        6.05      7.91 o 
   7  -6  11        2.30       13.73      8.09 o 
  -9  -5  11        0.34       -8.85     13.50 o 
  -8  -5  11        1.57       -0.22     11.65 o 
  -7  -5  11       26.45       29.35     14.17 o 
  -6  -5  11       67.01       73.93     15.68 o 
  -5  -5  11      416.11      393.03     24.25 o 
  -4  -5  11        0.03        4.31     13.22 o 
  -3  -5  11      757.17      746.79     30.41 o 
  -2  -5  11       55.45       51.03     12.71 o 
  -1  -5  11       20.15       44.14     11.54 o 
   0  -5  11       10.72        4.55      9.80 o 
   1  -5  11       30.13       42.24     32.96 o 
   2  -5  11       20.46        3.02     19.16 o 
   3  -5  11       19.17       37.80     12.46 o 
   4  -5  11       51.01       81.15     16.19 o 
   5  -5  11       17.12       13.18      7.92 o 
   6  -5  11        0.03       -6.11      8.63 o 
   7  -5  11        1.13       -6.89      6.89 o 
   8  -5  11        0.14        0.06      6.77 o 
  -9  -4  11       11.80        3.64     14.17 o 
  -8  -4  11        7.10       -4.14     13.44 o 
  -7  -4  11        3.44        6.11     11.71 o 
  -6  -4  11       15.48       14.00     11.65 o 
  -5  -4  11      103.13      105.69     16.02 o 
  -4  -4  11       34.24       38.03     13.44 o 
  -3  -4  11      291.36      253.22     19.16 o 
  -2  -4  11        4.21        8.74     11.20 o 
  -1  -4  11      945.26      937.56     32.88 o 
   3  -4  11        2.82       16.00     11.82 o 
   4  -4  11      313.09      282.18     13.64 o 
   5  -4  11      257.48      248.65     13.63 o 
   6  -4  11       56.57       80.02     10.98 o 
   7  -4  11        0.26        1.04      7.96 o 
   8  -4  11        1.98        0.33      6.83 o 
  -9  -3  11       10.29       18.60     13.67 o 
  -8  -3  11       12.79       16.80     13.72 o 
  -7  -3  11      214.55      178.45     18.65 o 
  -6  -3  11       54.54       65.64     15.12 o 
  -5  -3  11      247.65      226.90     20.00 o 
  -4  -3  11      118.15      142.60     16.08 o 
  -3  -3  11      223.66      221.02     18.54 o 
  -2  -3  11      166.44      164.06     15.07 o 
  -1  -3  11       73.95       57.69     11.09 o 
   1  -3  11      229.33      233.02      8.85 o 
   2  -3  11       18.98       39.92     11.27 o 
   4  -3  11       71.31      101.96     10.95 o 
   5  -3  11       82.66      111.52     14.95 o 
   6  -3  11        0.16        1.15      9.52 o 
   7  -3  11        0.16        4.17      8.73 o 
   8  -3  11        0.27       -1.91      7.86 o 
   9  -3  11        0.77        3.91      7.80 o 
  -9  -2  11        7.58       -0.17     12.77 o 
  -8  -2  11        0.37       -2.69     12.88 o 
  -7  -2  11        0.78       -2.41     12.55 o 
  -6  -2  11       12.90       15.01     13.44 o 
  -5  -2  11        8.65       20.61     11.65 o 
  -4  -2  11       19.52       24.64     12.99 o 
  -3  -2  11      820.10      810.03     30.97 o 
  -2  -2  11      692.79      643.51     26.21 o 
  -1  -2  11       11.89       16.18      3.37 o 
   0  -2  11       57.28       80.19      5.16 o 
   1  -2  11      134.34      118.60      8.32 o 
   2  -2  11        9.59       25.84      5.29 o 
   3  -2  11       90.15      106.90      6.57 o 
   4  -2  11       42.15       62.61     15.37 o 
   5  -2  11      364.15      416.26     16.07 o 
   6  -2  11       13.24        3.19     10.17 o 
   7  -2  11        2.05       10.82      8.71 o 
   8  -2  11        0.02        7.21      8.85 o 
   9  -2  11        3.23        3.06      7.57 o 
  -9  -1  11       25.18       15.63     12.38 o 
  -8  -1  11        5.41       -8.57     11.82 o 
  -7  -1  11       49.53       73.32     14.51 o 
  -6  -1  11       15.77       16.41     13.44 o 
  -5  -1  11        5.90        9.97     13.61 o 
  -4  -1  11      120.27      150.84     16.52 o 
  -3  -1  11       47.66       51.01      5.91 o 
  -2  -1  11      248.69      243.00      8.51 o 
  -1  -1  11      170.40      165.36      6.67 o 
   0  -1  11        1.51        0.51      3.60 o 
   1  -1  11      524.53      549.60     13.19 o 
   2  -1  11      597.50      634.78     17.22 o 
   3  -1  11      124.38      144.23      7.34 o 
   4  -1  11       60.59       78.18      6.18 o 
   5  -1  11       28.51       41.09      9.58 o 
   6  -1  11      170.99      159.95     11.62 o 
   7  -1  11        8.18       14.26      9.46 o 
   8  -1  11        1.35        3.89     13.22 o 
   9  -1  11        7.39       -0.84      9.80 o 
  10  -1  11        0.58        0.28      9.52 o 
  -8   0  11        7.40       -1.90     11.71 o 
  -7   0  11        0.38        3.02     11.87 o 
  -6   0  11        6.61        6.33     12.10 o 
  -5   0  11       51.48       56.51      8.43 o 
  -4   0  11       11.56       11.10      6.51 o 
  -3   0  11      329.77      295.22     10.84 o 
  -2   0  11      286.14      283.78     10.00 o 
  -1   0  11      994.47      990.75     34.47 o 
   0   0  11        3.27        2.52      3.58 o 
   1   0  11      679.19      732.99     16.01 o 
   2   0  11      468.50      454.21     10.34 o 
   3   0  11       92.37      112.24      6.17 o 
   4   0  11        3.41        3.32      4.99 o 
   5   0  11       12.63       26.33      9.02 o 
   6   0  11      194.83      170.39     12.23 o 
   7   0  11       29.02       34.71      9.62 o 
   8   0  11        7.79       19.42      9.53 o 
   9   0  11        0.22       -2.74     11.20 o 
  10   0  11        6.71       -2.41     10.87 o 
  -8   1  11       13.16       36.29     14.23 o 
  -7   1  11        0.19        2.61      7.64 o 
  -6   1  11       27.58       45.18      8.72 o 
  -5   1  11        0.42       -1.46      7.25 o 
  -4   1  11       81.10       94.56      8.81 o 
  -3   1  11      117.18      121.22     14.79 o 
  -2   1  11        3.03        6.18      5.49 o 
  -1   1  11       10.48        4.17      3.93 o 
   0   1  11      261.26      257.82      8.57 o 
   1   1  11     1043.31     1044.62     18.59 o 
   2   1  11      127.94      116.85      6.22 o 
   3   1  11        4.57       -0.30      4.31 o 
   4   1  11       65.44       69.38      6.18 o 
   5   1  11        0.64       -8.04      9.21 o 
   6   1  11        0.14        1.95      7.79 o 
   7   1  11      104.26      104.68     12.66 o 
   8   1  11      117.49      145.07     14.95 o 
   9   1  11       87.35       83.96     13.39 o 
  10   1  11        2.65       21.34     12.10 o 
  -8   2  11        2.17       -2.35     12.88 o 
  -7   2  11        0.23        1.41      8.22 o 
  -6   2  11        2.84        4.40      8.04 o 
  -5   2  11        2.20       -0.22      7.81 o 
  -4   2  11        0.30       -2.97      6.63 o 
  -3   2  11        4.23        4.78      9.55 o 
  -2   2  11      270.83      267.82     10.87 o 
  -1   2  11       38.16       33.27      5.77 o 
   0   2  11     1032.16     1005.81     18.03 o 
   1   2  11      128.00      116.42      5.88 o 
   2   2  11      284.48      275.00      8.20 o 
   3   2  11      116.43      115.89      7.38 o 
   4   2  11        2.25        7.65      4.92 o 
   5   2  11        0.03        6.82     10.17 o 
   6   2  11      114.36      115.89     12.88 o 
   7   2  11      113.19      158.96     14.51 o 
   8   2  11       55.91       51.70     13.50 o 
   9   2  11       46.99       50.24     13.05 o 
  10   2  11       13.75       16.52     12.21 o 
  -7   3  11        0.17        0.39     12.99 o 
  -6   3  11        6.22       -2.19      6.94 o 
  -5   3  11        7.12        2.28      9.49 o 
  -4   3  11        2.92        0.50      6.89 o 
  -3   3  11       75.68       80.25      8.49 o 
  -2   3  11       22.50       28.26      6.76 o 
  -1   3  11       34.48       36.23      6.16 o 
   0   3  11       83.75       91.21      7.08 o 
   1   3  11       28.63       29.03      5.51 o 
   2   3  11       12.46       10.67      5.03 o 
   3   3  11        0.02        0.75      5.42 o 
   4   3  11        3.17        5.46      5.33 o 
   5   3  11      448.76      397.06     16.52 o 
   6   3  11        2.31       12.94     10.75 o 
   7   3  11      269.14      265.99     17.59 o 
   8   3  11       31.34       54.89     12.77 o 
   9   3  11       67.68       91.35     15.68 o 
  10   3  11        0.00        9.41     12.94 o 
  -7   4  11        0.11       -1.74      8.96 o 
  -6   4  11        3.61        1.55     11.01 o 
  -5   4  11       44.77       39.50     10.23 o 
  -4   4  11       42.22       57.46      9.69 o 
  -3   4  11       91.82       88.28     10.19 o 
  -2   4  11      197.12      179.39     10.25 o 
  -1   4  11      509.46      505.35     14.89 o 
   0   4  11      170.96      194.79      9.78 o 
   1   4  11       27.79       35.08      8.99 o 
   2   4  11       20.27       20.27      5.81 o 
   3   4  11      173.29      181.88      9.43 o 
   4   4  11      209.21      201.02     13.22 o 
   5   4  11       19.60       13.61      9.13 o 
   6   4  11        9.26       31.87     10.87 o 
   7   4  11        3.74      -10.70     10.70 o 
   8   4  11       12.58        2.74     11.93 o 
   9   4  11       89.30      111.24     16.13 o 
  10   4  11        0.00       -4.87     14.06 o 
  -7   5  11       12.02       11.08      6.28 o 
  -6   5  11        1.90        0.81      5.96 o 
  -5   5  11       13.99       22.46      5.91 o 
  -4   5  11        0.76        3.59      7.00 o 
  -3   5  11       12.01       17.30      5.88 o 
  -2   5  11      121.44      142.44     14.64 o 
  -1   5  11       72.35       78.70      8.46 o 
   0   5  11       83.20       95.95      8.09 o 
   1   5  11       44.68       51.43      7.60 o 
   2   5  11        1.15       10.68      6.20 o 
   3   5  11       83.48      109.07      8.41 o 
   4   5  11        0.03        2.69      8.85 o 
   5   5  11      142.53      143.00     12.99 o 
   6   5  11      142.60      147.81     14.17 o 
   7   5  11      100.25      101.27     12.66 o 
   8   5  11        5.29        3.92     11.48 o 
   9   5  11       66.61       64.58     12.94 o 
  10   5  11        1.35       -9.86     13.55 o 
  -6   6  11        1.71        0.83      5.71 o 
  -5   6  11        5.69        1.06      5.99 o 
  -4   6  11       45.21       30.67      9.45 o 
  -3   6  11        0.45        3.58      5.57 o 
  -2   6  11      156.48      129.48     18.54 o 
  -1   6  11       71.35       87.14      7.39 o 
   0   6  11        8.91        8.92      5.88 o 
   1   6  11        3.88        7.65      5.05 o 
   2   6  11       49.82       53.71      7.49 o 
   3   6  11       68.03       76.34     11.26 o 
   4   6  11        0.86       10.25      9.63 o 
   5   6  11       35.95       31.20     10.87 o 
   6   6  11       17.31       13.78     10.08 o 
   7   6  11       11.67        6.33     10.81 o 
   8   6  11       21.47       19.60     12.55 o 
   9   6  11        9.13        2.58     12.71 o 
  10   6  11        4.33        7.45     12.83 o 
  -5   7  11        1.38       -1.26      5.25 o 
  -4   7  11        6.43       -3.58      6.15 o 
  -3   7  11        1.14        2.24      5.19 o 
  -2   7  11       31.96       27.09      7.98 o 
  -1   7  11       71.38       73.47      8.71 o 
   0   7  11       34.60       34.07      6.65 o 
   1   7  11        2.59        2.05      7.53 o 
   2   7  11       22.90       38.54     11.87 o 
   3   7  11       12.80       27.45     11.15 o 
   4   7  11        8.15       11.37     10.36 o 
   5   7  11       48.62       33.05     10.81 o 
   6   7  11        4.63       12.94     10.75 o 
   7   7  11       16.42       21.23     11.37 o 
   8   7  11        0.10        3.30     11.82 o 
   9   7  11       34.52       30.53     13.72 o 
  10   7  11        1.97      -11.15     12.83 o 
  -4   8  11        1.59        3.75      6.08 o 
  -3   8  11        0.87       -1.60      5.17 o 
  -2   8  11        0.73        3.45      7.13 o 
  -1   8  11       37.61       26.58     10.47 o 
   0   8  11       35.49       49.32      8.42 o 
   1   8  11       15.54       29.72     22.24 o 
   2   8  11        1.86       -6.22     11.37 o 
   3   8  11        0.22        3.81      9.80 o 
   4   8  11        1.97       -4.59     10.31 o 
   5   8  11       16.54        8.35     11.09 o 
   6   8  11       18.51       21.17     11.48 o 
   7   8  11        7.82       11.37     10.98 o 
   8   8  11       24.06        9.58     11.54 o 
   9   8  11        5.85       -0.45     12.43 o 
  -3   9  11        7.43       -2.91      5.73 o 
  -2   9  11        1.28       -4.73      5.55 o 
  -1   9  11        0.00       -3.81      6.78 o 
   0   9  11        0.22       -1.66      7.46 o 
   1   9  11        0.46       -9.52      9.52 o 
   3   9  11        0.01       -1.06     10.53 o 
   4   9  11        0.60       -1.62     11.43 o 
   5   9  11       23.56       29.69     11.82 o 
   6   9  11       22.49       25.43     11.71 o 
   7   9  11       13.51        5.94     10.36 o 
   8   9  11        2.61       -3.64     10.92 o 
  -2  10  11        0.40        0.29      8.60 o 
  -1  10  11        0.10        0.78      6.85 o 
   0  10  11        6.49        6.90      7.38 o 
   1  10  11       30.87       41.93     12.60 o 
   2  10  11       13.50       10.14     13.72 o 
   3  10  11       29.70       28.29     14.00 o 
   4  10  11        4.47        5.21     12.10 o 
   5  10  11        3.77       -3.19     11.48 o 
   6  10  11        6.28       12.10     11.09 o 
   7  10  11        0.56       -7.34     10.36 o 
   0  11  11        0.01        6.16     10.14 o 
   1  11  11        4.59       13.78     12.43 o 
   2  11  11        0.19       -6.05     11.71 o 
   3  11  11       53.38       56.23     15.40 o 
   4  11  11       54.23       37.86     13.33 o 
   5  11  11        0.53      -12.10     12.10 o 
   6  11  11        2.09       -4.54     12.04 o 
  -5 -10  12       18.70       12.10     17.31 o 
  -4 -10  12       22.00       -4.76     16.47 o 
  -3 -10  12       32.18       17.36     18.04 o 
  -1 -10  12        0.98        9.52     12.21 o 
   0 -10  12        6.91       -3.75      8.63 o 
   1 -10  12        7.56       -3.30      9.75 o 
   2 -10  12        3.53       -3.98     10.81 o 
  -6  -9  12        7.97       -8.79     15.68 o 
  -5  -9  12        5.55       16.52     16.19 o 
  -4  -9  12        1.15       -8.23     12.04 o 
  -3  -9  12       24.59       27.17     14.34 o 
  -2  -9  12        1.49       -6.16     13.16 o 
  -1  -9  12       22.10       10.92     15.01 o 
   0  -9  12        4.46        8.07     12.43 o 
   1  -9  12       18.55       -5.49     11.93 o 
   2  -9  12        0.32       -5.99     11.99 o 
   3  -9  12        0.10       -4.76     11.09 o 
  -7  -8  12        0.02      -15.18     15.18 o 
  -6  -8  12        0.02       -3.58     13.83 o 
  -5  -8  12        0.00       -3.70     14.62 o 
  -4  -8  12        0.27        0.22     12.88 o 
  -3  -8  12       49.05       61.84     14.84 o 
  -2  -8  12        2.65      -13.22     13.22 o 
  -1  -8  12       53.59       87.71     14.73 o 
   1  -8  12        3.47        1.85     15.96 o 
   2  -8  12       42.44        4.09     15.35 o 
   3  -8  12        0.16       -3.81     10.25 o 
   4  -8  12       12.13        3.70     11.99 o 
   5  -8  12       23.80       20.16     13.72 o 
  -8  -7  12        0.38      -15.46     15.46 o 
  -7  -7  12        0.01       -5.66     14.62 o 
  -6  -7  12        2.08       -5.26     13.78 o 
  -5  -7  12      160.07      157.45     19.38 o 
  -4  -7  12      119.59      118.63     15.40 o 
  -3  -7  12      214.65      185.51     18.99 o 
  -2  -7  12      154.68      169.94     17.08 o 
  -1  -7  12      837.33      851.19     32.37 o 
   0  -7  12       88.47       -6.67     19.10 o 
   1  -7  12       30.38       -6.27     18.65 o 
   2  -7  12       22.24       -6.39     17.03 o 
   3  -7  12       95.47       32.54     17.36 o 
   4  -7  12       10.06        5.26     12.77 o 
   5  -7  12       32.23       12.77     11.37 o 
   6  -7  12        2.42        1.96      9.19 o 
  -8  -6  12        3.73      -14.23     14.23 o 
  -7  -6  12       27.74       26.66     15.51 o 
  -6  -6  12       17.46        6.72     14.56 o 
  -5  -6  12        0.01        0.78     13.95 o 
  -4  -6  12       37.71       26.83     14.45 o 
  -3  -6  12      833.43      805.49     32.65 o 
  -2  -6  12      508.48      506.67     25.48 o 
  -1  -6  12        6.49        9.75     13.22 o 
   0  -6  12        3.60        4.03      9.88 o 
   1  -6  12        1.42        6.83     19.66 o 
   2  -6  12       14.58       -4.98     19.83 o 
   3  -6  12      162.05      160.64     22.46 o 
   4  -6  12        9.97        3.02     16.97 o 
   5  -6  12        1.68        2.77      7.09 o 
   6  -6  12        1.04       -4.05      7.50 o 
   7  -6  12        0.48        0.69      6.89 o 
  -8  -5  12        2.71      -12.99     13.55 o 
  -7  -5  12       53.15       58.36     15.46 o 
  -6  -5  12        7.88       14.73     13.61 o 
  -5  -5  12      462.08      407.59     23.36 o 
  -4  -5  12        1.90      -13.50     13.50 o 
  -3  -5  12      174.25      165.74     19.10 o 
  -2  -5  12      109.31      127.42     15.23 o 
  -1  -5  12      165.56      196.82     17.31 o 
   0  -5  12        1.26        4.71      9.09 o 
   1  -5  12       32.21       39.51     16.80 o 
   2  -5  12       67.60        2.41     16.97 o 
   3  -5  12        0.75        2.35     19.88 o 
   4  -5  12       33.15       38.04      8.76 o 
   5  -5  12        7.38        8.41      8.29 o 
   6  -5  12        2.38       -0.51      6.78 o 
   7  -5  12        0.06       -4.06      7.65 o 
  -9  -4  12        0.77      -11.20     13.67 o 
  -8  -4  12        2.71      -10.14     13.27 o 
  -7  -4  12       28.34       23.69     12.49 o 
  -6  -4  12        0.92        1.57     13.27 o 
  -5  -4  12      142.62      139.47     17.31 o 
  -4  -4  12        0.59       -6.22     13.05 o 
  -3  -4  12        0.74        5.94     12.71 o 
  -2  -4  12        1.99        6.39     12.32 o 
  -1  -4  12      268.23      269.58     19.21 o 
   0  -4  12       86.12        1.62     18.88 o 
   1  -4  12        5.39        7.64     10.19 o 
   2  -4  12       45.45       -5.32     15.23 o 
   3  -4  12       43.49       59.56     34.05 o 
   4  -4  12        1.27       -1.47     12.38 o 
   5  -4  12       11.90        7.30      9.00 o 
   6  -4  12        6.31        9.26      8.61 o 
   7  -4  12        1.38       -2.35      8.31 o 
   8  -4  12        2.83        4.06      7.36 o 
  -9  -3  12        0.83        3.08     14.06 o 
  -8  -3  12       20.96        4.14     14.17 o 
  -7  -3  12      102.38      109.56     15.29 o 
  -6  -3  12      119.30      130.90     16.86 o 
  -5  -3  12      101.60      109.67     16.13 o 
  -4  -3  12        1.47       10.08     12.99 o 
  -3  -3  12       30.33       37.30     12.88 o 
  -2  -3  12      151.63      136.05     15.18 o 
  -1  -3  12      142.84      140.53     14.11 o 
   0  -3  12       43.17       39.62     30.41 o 
   1  -3  12      268.34      284.92     15.18 o 
   2  -3  12      184.96      188.37     21.28 o 
   3  -3  12       38.24       38.93     10.70 o 
   4  -3  12        1.57       -3.25      8.46 o 
   5  -3  12       90.16      112.19     15.79 o 
   6  -3  12        1.50       -8.31      8.31 o 
   7  -3  12        1.33        5.81      8.34 o 
   8  -3  12       22.33       25.04      8.02 o 
   9  -3  12       25.75       16.39      9.49 o 
  -9  -2  12       24.62       45.70     15.85 o 
  -8  -2  12        1.38        7.23     13.11 o 
  -7  -2  12       18.58       13.27     13.05 o 
  -6  -2  12        1.18        8.74     11.54 o 
  -5  -2  12        1.58       11.71     13.27 o 
  -4  -2  12       93.72       80.99     15.18 o 
  -3  -2  12       94.12      101.10     13.83 o 
  -2  -2  12       13.95       12.99     12.04 o 
  -1  -2  12      178.35      186.29     17.42 o 
   0  -2  12      258.27      253.75      8.70 o 
   1  -2  12      328.35      323.59     10.74 o 
   2  -2  12        0.19       -1.29      5.17 o 
   3  -2  12       76.54       96.58      7.15 o 
   4  -2  12        1.94        2.65      8.06 o 
   5  -2  12        6.10       14.81      9.20 o 
   6  -2  12       12.04       -1.44      9.47 o 
   7  -2  12        2.38        2.23      9.24 o 
   8  -2  12       13.82       14.31      9.44 o 
   9  -2  12        8.83        3.30      8.12 o 
  -9  -1  12       25.04       33.77     14.45 o 
  -8  -1  12        0.08        7.51     12.60 o 
  -7  -1  12       25.93       16.80     13.50 o 
  -6  -1  12        2.79       -0.22     11.15 o 
  -5  -1  12       50.65       33.27     14.73 o 
  -4  -1  12        4.84        6.78     11.59 o 
  -3  -1  12       25.81        7.11     10.70 o 
  -2  -1  12      272.92      226.84     18.65 o 
  -1  -1  12      342.55      346.23      9.76 o 
   0  -1  12        1.20       -2.20      3.81 o 
   1  -1  12      442.78      446.38     11.96 o 
   2  -1  12      274.18      232.15     14.87 o 
   3  -1  12       38.11       43.33      5.69 o 
   4  -1  12      402.77      477.40     13.80 o 
   5  -1  12       73.86       96.63     10.48 o 
   6  -1  12       94.74      131.12     14.90 o 
   7  -1  12      137.35      138.63     11.06 o 
   8  -1  12        0.44        4.72      9.65 o 
   9  -1  12        0.76        8.60      8.83 o 
  -8   0  12        9.41       11.15     12.43 o 
  -7   0  12       20.38       15.23     12.49 o 
  -6   0  12        6.44       -0.39     11.93 o 
  -5   0  12        0.26        0.78     12.88 o 
  -4   0  12        0.02       -6.89      6.89 o 
  -3   0  12       30.07       24.95      6.12 o 
  -2   0  12        0.00       -0.92      5.35 o 
  -1   0  12       27.12       32.41      4.99 o 
   0   0  12       46.58       60.05      7.11 o 
   1   0  12       41.26       50.76      9.60 o 
   2   0  12      468.96      436.51     10.25 o 
   3   0  12        0.03       -3.14      4.85 o 
   4   0  12       58.67       57.44      6.33 o 
   5   0  12       80.45      103.06     13.16 o 
   6   0  12       10.31        0.35     11.03 o 
   7   0  12        5.40        1.33      9.16 o 
   8   0  12       11.43       13.56     11.68 o 
   9   0  12        1.02        5.15      9.24 o 
  10   0  12       13.27       12.32     10.47 o 
  -8   1  12        7.34       20.89     14.06 o 
  -7   1  12      101.05      129.44     16.69 o 
  -6   1  12        0.00        5.04      8.11 o 
  -5   1  12        5.51        6.53      7.99 o 
  -4   1  12       75.41       64.74      8.43 o 
  -3   1  12      218.83      217.64     10.86 o 
  -2   1  12       41.24       39.75      6.45 o 
  -1   1  12        3.02        5.06      4.24 o 
   0   1  12        4.27        3.24      4.43 o 
   1   1  12      100.33      122.07      6.05 o 
   2   1  12      500.49      539.53     11.92 o 
   3   1  12        3.09        4.12      4.72 o 
   4   1  12      223.08      233.81      8.70 o 
   5   1  12       39.58       55.16      9.13 o 
   6   1  12      149.41      155.31     14.25 o 
   7   1  12        0.48       -4.10      9.93 o 
   8   1  12       10.92        2.91      8.74 o 
   9   1  12       31.77       32.93     10.98 o 
  10   1  12        1.22        5.83     10.87 o 
  -7   2  12       24.86       17.58      8.70 o 
  -6   2  12       58.93       61.31      8.80 o 
  -5   2  12      113.79      121.71     10.84 o 
  -4   2  12        1.58       -1.29     11.09 o 
  -3   2  12       96.03       97.64      8.50 o 
  -2   2  12      512.95      495.28     14.53 o 
  -1   2  12      316.80      321.60     11.21 o 
   0   2  12      473.41      480.93     10.80 o 
   1   2  12        5.82        1.75      4.10 o 
   2   2  12       16.15       18.27      6.83 o 
   3   2  12        1.69       -1.53      4.99 o 
   4   2  12       23.19       26.95      5.81 o 
   5   2  12       37.18       48.19      8.91 o 
   6   2  12      206.86      211.89     15.12 o 
   7   2  12      439.67      391.46     18.04 o 
   8   2  12       31.92       18.76     10.53 o 
   9   2  12       25.98       16.30     11.99 o 
  10   2  12        0.31        1.18     11.71 o 
  -8   3  12        5.18       -1.29     11.48 o 
  -7   3  12       13.78        0.56     11.09 o 
  -6   3  12        6.73        3.08      8.99 o 
  -5   3  12       19.49       15.84      7.23 o 
  -4   3  12        8.61       -2.13      7.16 o 
  -3   3  12        1.43        3.42      6.46 o 
  -2   3  12        5.77        4.69      6.14 o 
  -1   3  12      394.14      392.13     13.05 o 
   0   3  12        1.06       -3.36      4.19 o 
   1   3  12        3.50        6.66      4.44 o 
   2   3  12       77.02       86.77      8.53 o 
   3   3  12      165.63      147.20      8.39 o 
   4   3  12        1.02       -5.30      5.30 o 
   5   3  12      313.63      295.79     14.62 o 
   6   3  12       16.56       26.66      9.91 o 
   7   3  12      241.05      258.66     16.92 o 
   8   3  12        4.67        5.43     10.81 o 
   9   3  12        1.10       -0.62     12.32 o 
  10   3  12       13.35       19.04     12.55 o 
  -7   4  12        1.14        7.17     11.93 o 
  -6   4  12        2.36        3.19      8.23 o 
  -5   4  12       52.74       26.46      6.73 o 
  -4   4  12        0.76        5.09      6.53 o 
  -3   4  12        0.00       -4.79      6.83 o 
  -2   4  12      112.66      116.00      9.15 o 
  -1   4  12      747.11      728.59     18.69 o 
   0   4  12        3.15        4.72      9.21 o 
   1   4  12       67.66       66.30      7.07 o 
   2   4  12       79.92       88.93      9.21 o 
   3   4  12        9.39        4.95      6.11 o 
   4   4  12        7.14        2.26      6.10 o 
   5   4  12      287.93      252.27     14.73 o 
   6   4  12       20.51       26.10     10.98 o 
   7   4  12      279.94      246.73     16.86 o 
   8   4  12       21.17       28.40     12.49 o 
   9   4  12        3.63        6.44     12.99 o 
  10   4  12        2.04       -0.22     14.23 o 
  -6   5  12        9.15        2.52      7.56 o 
  -5   5  12       12.42       18.10     12.31 o 
  -4   5  12       12.24       14.56      6.51 o 
  -3   5  12        5.00       12.38      8.21 o 
  -2   5  12        3.36        4.55      7.20 o 
  -1   5  12      312.04      288.90     12.43 o 
   0   5  12       73.74       96.59      8.66 o 
   1   5  12        6.02        6.21      6.53 o 
   2   5  12      113.65      116.65      8.74 o 
   3   5  12        0.00       -3.81      6.38 o 
   4   5  12       35.12       33.77      8.96 o 
   5   5  12       18.15       22.85     10.14 o 
   6   5  12      314.15      329.34     17.53 o 
   7   5  12       30.94       33.49     11.54 o 
   8   5  12        7.08        1.62     11.71 o 
   9   5  12        8.00       19.77     11.71 o 
  10   5  12        0.23       -1.23     14.00 o 
  -6   6  12        3.14        1.19      5.72 o 
  -5   6  12        3.62        3.84      6.45 o 
  -4   6  12        0.51        9.56      7.51 o 
  -3   6  12       30.98       25.23     11.49 o 
  -2   6  12        5.72        0.74      5.91 o 
  -1   6  12      106.82      105.99      9.65 o 
   0   6  12      156.65      156.61     10.67 o 
   1   6  12        7.83       11.80      7.65 o 
   2   6  12        0.90       -2.72      7.15 o 
   3   6  12       41.20       49.79     11.15 o 
   4   6  12       10.72       28.45      9.02 o 
   5   6  12       12.28       -0.67      8.68 o 
   6   6  12        0.53       -5.10      9.63 o 
   7   6  12       26.59       23.69     11.43 o 
   8   6  12        5.04       -7.28     12.38 o 
   9   6  12       36.86       47.10     13.44 o 
  10   6  12       15.62       16.13     13.05 o 
  -5   7  12        5.94       -0.85      5.97 o 
  -4   7  12        9.44       -2.31      5.46 o 
  -3   7  12        8.22        2.11      5.44 o 
  -2   7  12       48.90       49.82      6.64 o 
  -1   7  12        1.55       -0.78      5.62 o 
   0   7  12       28.70       45.91     13.55 o 
   1   7  12        3.87        5.49      7.52 o 
   2   7  12        0.25       -0.45     10.81 o 
   3   7  12        1.92       -8.40      9.91 o 
   4   7  12        9.16        9.30      9.91 o 
   5   7  12       22.98       30.41     11.15 o 
   6   7  12        0.74       -9.97      9.97 o 
   7   7  12       52.21       70.69     13.27 o 
   8   7  12        6.42        6.55     12.10 o 
   9   7  12        2.96       -5.94     11.48 o 
  -4   8  12       14.62        3.02      5.79 o 
  -3   8  12       10.27        5.17      5.34 o 
  -2   8  12       12.92        7.95      5.24 o 
  -1   8  12        4.43        6.75      5.86 o 
   0   8  12       12.80       13.04      6.76 o 
   1   8  12       43.30       51.47     13.72 o 
   2   8  12        2.21       -9.35      9.35 o 
   3   8  12       18.56       13.72     11.76 o 
   4   8  12        9.61       -5.26      8.68 o 
   6   8  12        0.15       -3.58     10.75 o 
   7   8  12        3.77       -7.62     10.42 o 
   8   8  12        7.87       -6.33     10.92 o 
   9   8  12        2.24        7.45     13.11 o 
  -3   9  12       23.00       10.40      9.63 o 
  -2   9  12       14.50       10.25      6.20 o 
  -1   9  12       21.43        4.19      7.17 o 
   0   9  12        5.96        3.79      7.84 o 
   1   9  12        2.11        6.55     13.05 o 
   2   9  12       19.49        6.44     13.27 o 
   3   9  12       22.14       23.64     13.55 o 
   4   9  12        0.18        6.89     11.99 o 
   5   9  12        1.28        5.71     10.98 o 
   6   9  12        1.37        3.53     10.81 o 
   7   9  12        4.28       -9.35     10.47 o 
   8   9  12        0.42        1.01     10.81 o 
  -1  10  12        4.53        0.50     11.09 o 
   0  10  12        0.20        2.66      8.12 o 
   1  10  12        1.06       21.45     14.06 o 
   2  10  12        0.42       -1.06     13.61 o 
   3  10  12        0.02       -2.80     11.20 o 
   4  10  12        0.08       15.07     12.71 o 
   5  10  12       11.84        5.04     12.43 o 
   6  10  12        2.32        8.18     11.76 o 
   7  10  12        0.00        1.62     11.15 o 
   1  11  12        3.62       29.01     13.44 o 
   2  11  12        5.61       18.76     14.17 o 
   3  11  12        2.68        8.01     12.88 o 
   4  11  12        0.15       -8.46     10.64 o 
   5  11  12        3.76       -5.60     12.49 o 
  -4 -10  13       30.96       41.28     19.66 o 
  -3 -10  13        2.57      -16.24     16.24 o 
  -1 -10  13        7.62       -2.18     10.47 o 
   0 -10  13        0.18       -5.94     11.09 o 
   1 -10  13        0.42       -8.91      9.35 o 
  -6  -9  13       13.04      -15.46     15.46 o 
  -5  -9  13        3.07      -15.35     15.35 o 
  -4  -9  13       14.62       -5.10     15.40 o 
  -3  -9  13       30.64       29.97     15.96 o 
  -2  -9  13       11.25       -4.76     13.55 o 
  -1  -9  13        0.55       22.57     17.36 o 
   0  -9  13       10.79        9.24     12.99 o 
   1  -9  13        9.08       -7.34      9.91 o 
   2  -9  13        2.25        1.40     13.27 o 
   3  -9  13        0.80       -3.19     12.21 o 
  -7  -8  13        3.01      -11.20     16.92 o 
  -6  -8  13        2.62       -0.34     16.30 o 
  -5  -8  13        4.41       -2.13     13.11 o 
  -4  -8  13       42.97       64.80     16.30 o 
  -3  -8  13       56.41       65.08     16.19 o 
  -2  -8  13       60.85       87.04     16.13 o 
  -1  -8  13        0.38        6.72     19.27 o 
   0  -8  13       10.32       -4.65     16.80 o 
   1  -8  13       28.72       10.53     14.79 o 
   2  -8  13       63.14        5.21     14.90 o 
   3  -8  13        5.57       -6.05     10.14 o 
   4  -8  13        8.87        3.98     10.47 o 
  -7  -7  13        6.94       14.79     14.17 o 
  -6  -7  13        3.61       -6.39     15.46 o 
  -5  -7  13        0.02      -11.76     11.76 o 
  -4  -7  13        4.34        5.15     14.95 o 
  -3  -7  13        2.08      -10.08     13.55 o 
  -2  -7  13       66.55       56.68     14.79 o 
  -1  -7  13      146.41      179.79     17.87 o 
   0  -7  13        5.62        7.00     16.41 o 
   1  -7  13       17.54        6.22     16.24 o 
   2  -7  13        3.58        6.50     14.95 o 
   3  -7  13       48.24       29.74     17.81 o 
   4  -7  13        0.86        5.04     13.89 o 
   5  -7  13        6.69        3.70     12.55 o 
  -8  -6  13        0.30      -13.33     13.95 o 
  -7  -6  13        0.29       -4.48     14.79 o 
  -6  -6  13       20.14       28.57     15.85 o 
  -5  -6  13        2.86       -9.97     14.17 o 
  -4  -6  13        6.72       23.64     14.39 o 
  -3  -6  13       57.17       59.15     15.07 o 
  -2  -6  13       66.55       83.79     15.23 o 
  -1  -6  13       69.78       72.20     14.00 o 
   0  -6  13       48.63       46.67     33.91 o 
   1  -6  13       59.85       -1.51     20.89 o 
   2  -6  13        5.67      -18.32     19.44 o 
   3  -6  13       84.00       54.95     22.46 o 
   4  -6  13        5.48       -1.96     16.19 o 
   5  -6  13        5.46        7.39     15.18 o 
   6  -6  13        0.36       -4.54     11.54 o 
  -8  -5  13        0.07       -3.53     14.62 o 
  -7  -5  13       17.69        3.58     14.45 o 
  -6  -5  13       23.52        7.23     14.23 o 
  -5  -5  13      430.76      354.38     22.01 o 
  -4  -5  13      105.56      129.33     15.57 o 
  -3  -5  13       79.83       88.16     15.51 o 
  -2  -5  13        0.12       -3.02     13.11 o 
  -1  -5  13      139.37      187.52     17.59 o 
   0  -5  13        4.02        6.90      9.94 o 
   2  -5  13       95.22        1.34     19.27 o 
   3  -5  13       60.75       65.53     23.69 o 
   4  -5  13       66.24       73.60     18.48 o 
   5  -5  13        8.23       18.69      8.09 o 
   6  -5  13        3.00        0.08      7.16 o 
   7  -5  13        1.02        2.00      9.80 o 
  -8  -4  13        3.12        8.40     14.11 o 
  -7  -4  13       22.50       15.96     14.06 o 
  -6  -4  13      175.69      161.48     18.71 o 
  -5  -4  13      122.99      118.80     17.25 o 
  -4  -4  13       77.99       85.75     16.47 o 
  -3  -4  13        1.48       -1.40     12.83 o 
  -2  -4  13      269.94      255.46     20.33 o 
  -1  -4  13      142.13      171.00     15.57 o 
   0  -4  13       36.31       21.88     14.48 o 
   2  -4  13        3.21       10.87     17.59 o 
   3  -4  13       19.58        3.98     17.08 o 
   4  -4  13       11.47        2.97      8.14 o 
   5  -4  13        9.68       15.11     10.59 o 
   6  -4  13        0.12        8.82      8.57 o 
   7  -4  13        3.71       -0.25      8.11 o 
   8  -4  13       33.20       30.97      9.89 o 
  -8  -3  13        6.70        4.03     14.00 o 
  -7  -3  13      156.78      169.10     18.76 o 
  -6  -3  13        9.54       20.44     14.23 o 
  -5  -3  13      172.54      159.18     17.92 o 
  -4  -3  13       94.30       98.52     14.84 o 
  -3  -3  13       75.61       87.49     13.78 o 
  -2  -3  13        2.62        1.01     10.81 o 
  -1  -3  13       37.81       33.33     12.55 o 
   0  -3  13       44.59       34.93     24.11 o 
   1  -3  13        2.22        5.45      9.57 o 
   2  -3  13       22.74       15.61     10.99 o 
   3  -3  13       60.36       54.09     34.03 o 
   4  -3  13        0.03       -5.24      8.52 o 
   5  -3  13       15.42       24.95     10.08 o 
   6  -3  13       13.52        6.65      8.60 o 
   7  -3  13        7.55        3.87      9.13 o 
   8  -3  13        2.34        8.01      8.43 o 
  -8  -2  13        7.52       11.71     14.06 o 
  -7  -2  13       87.19      102.89     17.08 o 
  -6  -2  13        4.54       16.08     12.04 o 
  -5  -2  13        6.14        1.57     13.44 o 
  -4  -2  13       22.43       12.83     14.00 o 
  -3  -2  13       12.22       23.58     12.10 o 
  -2  -2  13       53.88       54.67     14.17 o 
  -1  -2  13       13.77       -2.02     11.31 o 
   1  -2  13      130.84      126.11     15.40 o 
   2  -2  13        2.16       -4.03      5.64 o 
   3  -2  13       22.70       30.31      6.52 o 
   4  -2  13       17.45       28.12     12.77 o 
   5  -2  13       31.77       38.27     10.46 o 
   6  -2  13       83.02      113.69     42.68 o 
   7  -2  13        4.27        7.24      9.59 o 
   8  -2  13       10.56       12.79      9.33 o 
   9  -2  13        1.22        0.97      8.05 o 
  -8  -1  13       26.81       45.20     13.89 o 
  -7  -1  13       35.46       43.74     14.17 o 
  -6  -1  13       20.13       19.60     13.27 o 
  -5  -1  13       17.51       25.71     12.32 o 
  -4  -1  13       21.70       29.63     13.78 o 
  -3  -1  13      152.70      151.34     15.35 o 
  -2  -1  13      173.79      171.28     16.64 o 
  -1  -1  13      282.81      277.17      9.16 o 
   0  -1  13        0.11       -7.32      7.32 o 
   1  -1  13        2.67       -0.45      4.67 o 
   2  -1  13      115.54      107.22      6.86 o 
   3  -1  13       53.62       51.32      5.97 o 
   4  -1  13       42.68       71.38     10.25 o 
   5  -1  13       10.68        8.87      9.08 o 
   6  -1  13       58.94       85.53     12.27 o 
   7  -1  13        1.41        9.96      9.01 o 
   8  -1  13        8.60       20.26     14.37 o 
   9  -1  13        1.18        2.15      8.08 o 
  -8   0  13        0.02        9.91     12.55 o 
  -7   0  13        8.73       18.04     14.23 o 
  -6   0  13       14.01        6.78     12.66 o 
  -5   0  13       36.81       31.81     14.17 o 
  -4   0  13       16.55       14.67     13.61 o 
  -3   0  13       35.02        9.07     12.66 o 
  -2   0  13      327.04      348.75     21.37 o 
  -1   0  13       18.87       13.89      6.63 o 
   0   0  13       11.37       14.38      5.50 o 
   1   0  13       97.76       91.32      6.51 o 
   2   0  13        6.01        8.70      4.29 o 
   3   0  13        0.34        0.84      5.31 o 
   4   0  13        8.63       17.87      5.77 o 
   5   0  13       52.71       69.76     11.09 o 
   6   0  13      197.67      162.86     11.98 o 
   7   0  13       27.95       50.72     12.60 o 
   8   0  13        2.32        1.10     11.87 o 
   9   0  13        1.10        5.99      9.86 o 
  -8   1  13        0.97       -7.73     13.61 o 
  -7   1  13        0.27        0.39     13.72 o 
  -6   1  13       38.66       70.80     15.51 o 
  -5   1  13        6.27       -9.13     12.71 o 
  -4   1  13       10.52        6.93      7.47 o 
  -3   1  13        2.62        2.16      6.54 o 
  -2   1  13       36.94       35.48      7.04 o 
  -1   1  13       20.39        7.20      5.51 o 
   0   1  13      106.65       98.22      7.01 o 
   1   1  13      594.88      580.17     12.50 o 
   2   1  13       10.37       12.60      4.96 o 
   3   1  13        9.58       11.36      5.44 o 
   4   1  13        7.70       10.56      5.78 o 
   5   1  13        1.68        0.80      5.76 o 
   6   1  13        2.36        0.77      9.01 o 
   7   1  13       20.73       34.22     14.03 o 
   8   1  13        1.70       -3.98      9.30 o 
   9   1  13       12.29       11.93      8.96 o 
  10   1  13        1.80       -4.82     10.25 o 
  -7   2  13        2.28      -11.54     12.10 o 
  -6   2  13       56.98       53.31      9.01 o 
  -5   2  13       68.19       57.78      8.86 o 
  -4   2  13       27.65       20.48      7.66 o 
  -3   2  13       36.87       39.91     11.54 o 
  -2   2  13      248.74      240.00     11.24 o 
  -1   2  13      296.04      261.28     10.63 o 
   0   2  13      407.11      410.51     12.00 o 
   1   2  13       66.32       82.60      5.69 o 
   2   2  13      176.80      160.88      7.46 o 
   3   2  13     1229.54     1160.69     24.73 o 
   4   2  13      129.64      122.35      7.63 o 
   5   2  13        0.03       -0.87      8.30 o 
   6   2  13      447.14      454.30     16.25 o 
   7   2  13      306.60      301.17     17.03 o 
   8   2  13        0.45       -8.51     10.64 o 
   9   2  13        8.72       13.67     11.09 o 
  10   2  13       11.26        9.75     11.54 o 
  -7   3  13        0.67       -4.31      8.96 o 
  -6   3  13        8.58        7.03      7.64 o 
  -5   3  13       28.76       15.26      8.16 o 
  -4   3  13       33.10       39.67     10.33 o 
  -3   3  13       42.50       46.58      8.48 o 
  -2   3  13       29.26       41.76      7.39 o 
  -1   3  13      288.95      262.96     11.25 o 
   0   3  13       83.96       82.97      7.42 o 
   1   3  13        1.09       -1.11      5.63 o 
   2   3  13        6.42       -1.31      4.90 o 
   3   3  13      274.45      251.37      8.92 o 
   4   3  13       19.23       24.20      6.83 o 
   5   3  13       78.29       87.26     11.59 o 
   6   3  13       98.41      104.91     11.99 o 
   7   3  13      201.61      183.83     14.90 o 
   8   3  13       12.86        8.23     11.09 o 
   9   3  13        4.03        0.34     11.93 o 
  10   3  13        0.01        3.81     11.09 o 
  -7   4  13       11.35       -0.17     10.03 o 
  -6   4  13        0.57       -0.84      6.34 o 
  -5   4  13       15.99       -2.25      7.36 o 
  -4   4  13      109.06       92.14     14.84 o 
  -3   4  13        5.62       -2.28      6.58 o 
  -2   4  13      128.17      141.61     19.44 o 
  -1   4  13      177.67      154.09      9.76 o 
   0   4  13        0.45       -0.75      6.42 o 
   1   4  13      252.73      246.77     10.71 o 
   2   4  13      210.80      194.91     10.29 o 
   3   4  13       75.15       77.02      8.96 o 
   4   4  13       83.96       94.87      8.64 o 
   5   4  13      480.80      425.96     18.65 o 
   6   4  13       18.68       25.15     10.75 o 
   7   4  13      149.34      155.77     14.90 o 
   8   4  13       19.56       20.61     10.47 o 
   9   4  13        3.19        8.68     11.37 o 
  10   4  13       26.17       32.37     15.01 o 
  -6   5  13        0.31       -3.70      7.95 o 
  -5   5  13        3.72       10.61      8.65 o 
  -4   5  13        8.83        5.33      6.47 o 
  -3   5  13        0.37       -0.15     10.75 o 
  -2   5  13       69.54       72.42      8.83 o 
  -1   5  13        0.03       -6.63      6.63 o 
   0   5  13        1.38       -4.53      6.91 o 
   1   5  13        0.02       -3.05      6.30 o 
   2   5  13        5.03       16.45      7.30 o 
   3   5  13      170.39      159.44     10.12 o 
   4   5  13       44.69       53.66     10.81 o 
   5   5  13      150.20      126.25     12.77 o 
   6   5  13       34.64       33.33     10.87 o 
   7   5  13        4.59       -0.22      9.02 o 
   8   5  13        0.16       -9.58      9.58 o 
   9   5  13        6.37        8.51     13.27 o 
  10   5  13        1.69        1.51     12.77 o 
  -5   6  13        1.02       -6.67      6.95 o 
  -4   6  13       17.45       11.52      6.05 o 
  -3   6  13        1.66        2.08      7.93 o 
  -2   6  13       25.01       21.62      7.31 o 
  -1   6  13       15.66       22.67      7.38 o 
   0   6  13       50.19       58.42      8.57 o 
   1   6  13        4.03        0.68      7.75 o 
   2   6  13        2.07        5.35      7.69 o 
   3   6  13       15.33       17.79      7.54 o 
   4   6  13      249.87      207.74     14.79 o 
   5   6  13       76.47       89.79     12.38 o 
   6   6  13       32.24       30.92     10.53 o 
   7   6  13       69.10       63.12     12.71 o 
   8   6  13        4.88       -4.37     12.55 o 
   9   6  13        2.06        0.78     12.43 o 
  -5   7  13        0.08       -2.09      6.55 o 
  -4   7  13        4.09       -3.07      6.05 o 
  -3   7  13        0.10        2.80      5.45 o 
  -2   7  13        1.17        3.54      5.36 o 
  -1   7  13        0.09       -4.53      6.97 o 
   0   7  13       18.52        6.80      6.81 o 
   1   7  13       86.76      127.51     10.68 o 
   2   7  13        0.32       -0.96      7.16 o 
   3   7  13        6.59       -5.94     10.14 o 
   4   7  13       67.59       49.51     11.26 o 
   5   7  13      100.80       98.35     13.05 o 
   6   7  13        0.68       -5.43      8.57 o 
   7   7  13        1.08        1.23     11.26 o 
   8   7  13       12.75       19.04     12.71 o 
   9   7  13        4.09        3.19     12.71 o 
  -4   8  13        4.40        3.29      6.13 o 
  -3   8  13        0.07       -2.45      5.12 o 
  -2   8  13        0.00       -1.69      5.58 o 
  -1   8  13        2.60       -0.92      5.53 o 
   0   8  13        5.95        5.39      7.67 o 
   1   8  13        8.42        9.39      8.50 o 
   2   8  13        2.23       -1.34     11.37 o 
   3   8  13       30.79       35.51     12.38 o 
   4   8  13       14.24       20.89      9.63 o 
   5   8  13       16.80       21.96     11.37 o 
   6   8  13        0.00       -6.16     11.15 o 
   7   8  13       17.97       17.03     11.20 o 
   8   8  13        7.22        3.75     11.71 o 
   9   8  13       13.62       11.37     13.61 o 
  -2   9  13        1.21        0.17      5.04 o 
  -1   9  13        9.95        3.62      6.02 o 
   0   9  13        1.06       10.00      8.01 o 
   1   9  13        3.44       30.08     13.72 o 
   2   9  13       10.32       22.07     13.11 o 
   3   9  13       44.70       65.59     15.07 o 
   4   9  13        3.41       -0.17     11.87 o 
   5   9  13        5.75        4.37      9.63 o 
   6   9  13       19.07       -0.73     11.71 o 
   7   9  13        8.82        6.39     11.26 o 
   8   9  13        7.67      -11.37     11.37 o 
  -1  10  13       10.80       -1.09      6.06 o 
   0  10  13       39.38       41.39     12.38 o 
   1  10  13       12.88       28.17     12.15 o 
   2  10  13        1.38      -11.99     13.11 o 
   3  10  13        0.06       -5.21     13.50 o 
   4  10  13        0.59       -0.28     12.88 o 
   5  10  13        0.07      -11.26     11.26 o 
   6  10  13        2.01       -9.97     11.71 o 
   7  10  13       24.29       13.16     11.09 o 
   2  11  13        0.11       -5.60     13.67 o 
   3  11  13        3.09        6.44     14.45 o 
   4  11  13        7.62       -3.92     10.59 o 
  -3 -10  14        9.15      -12.04     16.24 o 
  -2 -10  14        1.29       14.11     15.85 o 
  -1 -10  14        0.07       -3.08     14.17 o 
   0 -10  14        8.66       -6.67     12.04 o 
  -5  -9  14        6.51        4.42     16.97 o 
  -4  -9  14       28.86       30.92     18.26 o 
  -3  -9  14       24.36        5.43     15.01 o 
  -1  -9  14        1.04        9.63     17.70 o 
   0  -9  14        3.00        4.98     15.79 o 
   1  -9  14        0.76       -5.21     13.16 o 
   2  -9  14        0.93       -7.51     13.16 o 
  -6  -8  14        8.09       -7.84     15.96 o 
  -5  -8  14        2.53      -12.83     12.83 o 
  -4  -8  14        3.90       16.92     15.40 o 
  -3  -8  14        9.01       -2.30     14.73 o 
  -2  -8  14       55.86       63.91     17.20 o 
  -1  -8  14        5.56        0.45     15.51 o 
   0  -8  14        2.41       -3.64     18.99 o 
   1  -8  14        3.05       -9.69     16.80 o 
   2  -8  14        2.30        4.98     13.61 o 
   3  -8  14        0.12        3.53     14.17 o 
   4  -8  14        5.75        0.22     12.38 o 
  -7  -7  14        5.14       -4.03     14.45 o 
  -6  -7  14       29.07       27.84     16.41 o 
  -5  -7  14       25.15       17.59     13.33 o 
  -4  -7  14        8.62       18.15     14.23 o 
  -3  -7  14        3.96        7.84     13.72 o 
  -2  -7  14       42.98       62.56     16.64 o 
  -1  -7  14       62.78       93.75     56.63 o 
   0  -7  14       15.21       -1.18     16.64 o 
   1  -7  14       19.67       10.59     18.71 o 
   2  -7  14       29.76       10.81     19.66 o 
   3  -7  14       54.92       -7.73     14.17 o 
   4  -7  14        2.44        4.14     13.16 o 
   5  -7  14        0.18       -2.91     12.10 o 
  -7  -6  14        2.62       -6.89     15.12 o 
  -6  -6  14       14.99        2.07     15.23 o 
  -5  -6  14        1.04       -2.13     14.67 o 
  -4  -6  14       58.35       47.83     15.91 o 
  -3  -6  14      187.37      178.39     19.49 o 
  -2  -6  14       17.40       27.17     15.18 o 
   0  -6  14        6.99        8.59     10.63 o 
   1  -6  14      125.16        6.11     22.85 o 
   2  -6  14        4.09       -1.62     22.57 o 
   3  -6  14      101.73       23.80     17.87 o 
   5  -6  14        9.78       -1.57     14.73 o 
   6  -6  14        0.48       -5.04     10.64 o 
  -8  -5  14        2.80        8.12     14.95 o 
  -7  -5  14        9.43        6.05     15.29 o 
  -6  -5  14      134.71      149.60     17.92 o 
  -4  -5  14       30.62       26.61     14.56 o 
  -3  -5  14      409.93      423.05     25.37 o 
  -2  -5  14      537.42      542.24     27.22 o 
  -1  -5  14      111.02      100.82     14.73 o 
   0  -5  14       15.21       15.66     14.14 o 
   2  -5  14       47.43        0.06     23.30 o 
   3  -5  14      302.88      250.48     25.99 o 
   4  -5  14        1.36       -3.98     19.88 o 
   5  -5  14        2.46        0.22     17.64 o 
   6  -5  14       13.40        1.23     14.95 o 
   7  -5  14        0.20       -0.91      6.85 o 
  -8  -4  14        1.47        7.17     14.23 o 
  -7  -4  14       44.77       43.02     15.74 o 
  -6  -4  14        1.23       11.65     14.23 o 
  -5  -4  14      198.09      198.28     19.77 o 
  -4  -4  14       77.06      109.61     16.41 o 
  -3  -4  14       66.38       88.27     15.51 o 
  -2  -4  14       42.19       44.64     14.73 o 
  -1  -4  14       78.93       85.14     14.79 o 
   2  -4  14       69.52      -17.98     21.00 o 
   3  -4  14       52.50       22.46     21.68 o 
   4  -4  14       41.28       55.67     22.40 o 
   5  -4  14       97.71      103.75     19.02 o 
   6  -4  14        1.19       -7.47      9.14 o 
   7  -4  14        1.34        0.48      8.23 o 
  -8  -3  14        0.00       13.67     14.17 o 
  -7  -3  14        6.39       -0.17     13.89 o 
  -6  -3  14       69.38       60.10     14.06 o 
  -5  -3  14       11.79        8.91     13.55 o 
  -4  -3  14       66.12       68.84     15.46 o 
  -3  -3  14        5.23       -1.85     13.83 o 
  -2  -3  14      388.81      386.70     23.86 o 
   1  -3  14        5.17        3.43      9.94 o 
   2  -3  14        0.01        2.69      9.77 o 
   3  -3  14        0.03       -5.41      8.65 o 
   4  -3  14       26.45       41.40     18.37 o 
   5  -3  14       57.51       69.61     22.52 o 
   6  -3  14       38.74       62.20     10.42 o 
   7  -3  14        0.03       14.78      8.80 o 
   8  -3  14       15.57       15.31      8.70 o 
  -8  -2  14        0.01       17.20     14.23 o 
  -7  -2  14       70.28       87.71     16.24 o 
  -6  -2  14       27.82       37.64     13.39 o 
  -5  -2  14        1.05      -13.05     13.27 o 
  -4  -2  14        0.33       -0.34     11.87 o 
  -3  -2  14       19.13       16.80     14.34 o 
  -2  -2  14       30.44       43.69     13.50 o 
   2  -2  14       23.42       13.53      8.40 o 
   3  -2  14       12.76       11.58      6.24 o 
   4  -2  14       40.08       54.10     10.08 o 
   5  -2  14       63.48       86.99     28.90 o 
   6  -2  14      165.84      187.56     12.47 o 
   7  -2  14        1.85        2.18      9.08 o 
   8  -2  14       14.66       11.36     11.15 o 
   9  -2  14       12.01       10.52      8.28 o 
  -8  -1  14       17.13       35.51     14.11 o 
  -7  -1  14        5.29       10.98     13.55 o 
  -6  -1  14        2.01       22.52     13.33 o 
  -5  -1  14        1.06        1.46     12.83 o 
  -4  -1  14        6.36       17.98     13.72 o 
  -3  -1  14        1.74       -8.51     12.77 o 
  -2  -1  14        0.27        0.67     12.49 o 
   0  -1  14       93.87      113.42     13.33 o 
   1  -1  14      110.58      135.80      8.57 o 
   2  -1  14       87.46       98.22      6.89 o 
   3  -1  14       44.95       45.95      6.12 o 
   4  -1  14       65.96       78.00     16.55 o 
   5  -1  14        0.09        1.35      9.01 o 
   6  -1  14       88.53      141.28     11.49 o 
   7  -1  14        2.20       -7.23      9.45 o 
   8  -1  14        0.68       -4.25     11.29 o 
   9  -1  14        8.13        7.03      9.16 o 
  -8   0  14        5.06       11.31     13.11 o 
  -7   0  14        3.01        4.14     13.72 o 
  -6   0  14        1.96       -4.82     12.71 o 
  -5   0  14       10.23       19.44     13.27 o 
  -4   0  14        0.12       -6.11     11.37 o 
  -3   0  14        0.29       -8.40     12.83 o 
  -2   0  14        2.47        3.30     11.31 o 
  -1   0  14        7.73        9.71      4.74 o 
   0   0  14        6.85        1.89      4.34 o 
   1   0  14        5.89        2.18      4.79 o 
   2   0  14        5.54       13.85      5.27 o 
   3   0  14       30.55       23.37      5.92 o 
   4   0  14       34.19       47.15      6.61 o 
   5   0  14        1.41        2.65      9.02 o 
   6   0  14      215.89      248.32     13.55 o 
   7   0  14      108.72       98.83     10.76 o 
   8   0  14        0.07        7.51      9.00 o 
   9   0  14        0.49       -0.73      8.12 o 
  -8   1  14        0.04       70.29     16.47 o 
  -7   1  14        7.70       15.40     14.67 o 
  -6   1  14        0.11       12.49     13.44 o 
  -5   1  14       14.71       14.34     13.61 o 
  -4   1  14       48.64       42.62     14.67 o 
  -3   1  14       27.64       20.88      7.36 o 
  -2   1  14       25.64       34.68      7.22 o 
  -1   1  14       80.89       92.81      7.20 o 
   0   1  14        3.96        0.71      6.41 o 
   1   1  14       58.51       66.57      5.91 o 
   2   1  14      298.31      306.69      9.26 o 
   3   1  14       44.48       67.68      6.91 o 
   4   1  14        1.22        6.23      5.82 o 
   5   1  14        0.03        3.52      6.01 o 
   6   1  14       94.82       97.50     26.44 o 
   7   1  14       57.76       57.71     13.11 o 
   8   1  14        6.02        7.23     10.14 o 
   9   1  14        1.76       -5.21      9.86 o 
  -7   2  14        0.00        4.65     12.21 o 
  -6   2  14       10.56        5.32     12.88 o 
  -5   2  14        5.66       -4.42     11.37 o 
  -4   2  14        0.12       -3.26      7.41 o 
  -3   2  14        0.03       -5.83      9.10 o 
  -2   2  14      124.29      116.12      9.09 o 
  -1   2  14      444.12      437.40     22.35 o 
   0   2  14        5.70        6.84      5.85 o 
   1   2  14       14.76       14.28      5.52 o 
   2   2  14        1.09        3.07      5.57 o 
   3   2  14       84.46       96.61      9.00 o 
   4   2  14        1.02       -1.60      5.70 o 
   5   2  14        0.23        0.90      6.07 o 
   6   2  14       18.09       23.06      9.20 o 
   7   2  14       23.60       18.93     10.31 o 
   8   2  14       17.00       11.09     11.31 o 
   9   2  14       12.21       15.79     10.19 o 
  10   2  14        0.61       -3.64     11.09 o 
  -6   3  14        0.22        6.67      7.82 o 
  -5   3  14        2.04        0.89      7.74 o 
  -4   3  14       22.86       24.45      7.64 o 
  -3   3  14       47.13       49.36      8.48 o 
  -2   3  14      229.82      214.26     11.07 o 
  -1   3  14       27.26       27.89      7.04 o 
   0   3  14       44.16       55.98      7.21 o 
   1   3  14      110.58      117.21      8.12 o 
   2   3  14        2.49        2.71      5.10 o 
   3   3  14       28.04       34.96      6.03 o 
   4   3  14       77.96       96.00     10.17 o 
   5   3  14        2.80        0.62      9.47 o 
   6   3  14       22.78       38.03     11.43 o 
   7   3  14       18.93       15.29     10.08 o 
   8   3  14       10.05       14.28     10.98 o 
   9   3  14        0.00       -2.80     10.75 o 
  10   3  14        5.04       49.57     13.72 o 
  -6   4  14        2.68       -8.74      8.74 o 
  -5   4  14        1.15       -4.54      7.37 o 
  -4   4  14       11.85        8.60      6.92 o 
  -3   4  14       20.62       32.49      8.27 o 
  -2   4  14        2.69       10.33      7.09 o 
  -1   4  14       12.64       10.22      7.01 o 
   0   4  14       42.27       59.03      7.57 o 
   1   4  14        1.50        2.92      6.15 o 
   2   4  14        0.08        2.92      6.11 o 
   3   4  14        5.06        6.25      6.80 o 
   4   4  14      161.89      141.27     14.14 o 
   5   4  14      799.44      687.81     23.64 o 
   6   4  14        6.82        9.35     10.19 o 
   7   4  14       38.25       31.37     10.03 o 
   8   4  14       45.64       42.46     10.36 o 
   9   4  14       23.68       12.04     11.99 o 
  10   4  14        0.26       -4.93     11.82 o 
  -6   5  14        2.24       -3.64      8.18 o 
  -5   5  14        0.01        2.49      6.04 o 
  -4   5  14        1.81        1.59      6.08 o 
  -3   5  14       12.03       10.20      7.08 o 
  -2   5  14        3.32        3.67      6.56 o 
  -1   5  14        0.38        1.12      7.04 o 
   0   5  14       17.46       13.70      7.21 o 
   1   5  14        0.78       -3.80      6.41 o 
   2   5  14        1.48        2.94      6.58 o 
   3   5  14      210.73      198.73     12.85 o 
   4   5  14       22.29       27.26      7.97 o 
   5   5  14      308.80      296.41     16.24 o 
   6   5  14       34.68       23.80     10.47 o 
   7   5  14       14.03       10.19     11.15 o 
   8   5  14      111.55      106.25     14.23 o 
   9   5  14        1.91        4.42     12.43 o 
  -5   6  14        2.80        6.16      8.68 o 
  -4   6  14        4.24        8.99     10.42 o 
  -3   6  14        5.74       15.48      7.31 o 
  -2   6  14       13.72       12.90      6.64 o 
  -1   6  14        0.24       -1.96      6.81 o 
   0   6  14       53.22       52.24      7.94 o 
   1   6  14       79.92       93.61      9.38 o 
   2   6  14       27.77       36.16      8.39 o 
   3   6  14      210.63      204.15     11.89 o 
   4   6  14       33.75       25.93     10.25 o 
   5   6  14       82.87       90.35     11.15 o 
   6   6  14       15.35        9.80      8.46 o 
   7   6  14       10.04        9.19      9.24 o 
   8   6  14        5.53        4.54     11.59 o 
   9   6  14       13.13       13.27     12.38 o 
  -4   7  14        3.46       11.79     18.48 o 
  -3   7  14       14.14       21.41      7.67 o 
  -2   7  14        0.74        8.66      7.11 o 
  -1   7  14        0.23        9.28     12.52 o 
   0   7  14       17.50       28.93     13.36 o 
   1   7  14       93.43      120.37     12.60 o 
   2   7  14      120.07      132.74     10.87 o 
   3   7  14       16.38        7.28     10.59 o 
   4   7  14        0.91        2.30      8.46 o 
   5   7  14       81.81       76.12     11.15 o 
   6   7  14        2.80        3.36     10.47 o 
   7   7  14        9.25        9.30     11.43 o 
   8   7  14       13.77      -11.43     11.43 o 
   9   7  14       10.61       -7.73     10.98 o 
  -3   8  14        0.09        5.85     16.24 o 
  -2   8  14        0.00       -2.00      6.95 o 
  -1   8  14        0.67       -4.39      7.04 o 
   0   8  14        8.45       13.00      9.44 o 
   1   8  14        0.80        0.25      8.93 o 
   2   8  14        0.79       -8.35     11.20 o 
   3   8  14        0.01       -2.02     11.43 o 
   4   8  14        0.07       -1.12     10.70 o 
   5   8  14       24.78       23.08     12.27 o 
   6   8  14       13.00        3.30     11.59 o 
   7   8  14        0.73      -10.14     10.14 o 
   8   8  14        2.36        7.51     10.36 o 
  -2   9  14        0.79       -1.21      5.44 o 
  -1   9  14        6.94       15.92     14.39 o 
   0   9  14       16.98        6.89     10.47 o 
   1   9  14       22.25       43.69     14.28 o 
   2   9  14        7.03        7.79     13.27 o 
   3   9  14        0.18       -3.70     12.43 o 
   4   9  14        2.46        4.98     12.10 o 
   5   9  14        0.04        0.78     11.93 o 
   6   9  14        1.54        5.55     12.21 o 
   7   9  14        0.06       -1.85     10.98 o 
   0  10  14        0.09       -4.03      8.91 o 
   1  10  14        0.37       -1.79     13.78 o 
   2  10  14       11.86       23.36     12.94 o 
   3  10  14        8.51       -9.02     13.89 o 
   4  10  14       24.01       21.40     13.89 o 
   5  10  14        0.04       10.31     12.88 o 
   6  10  14        2.04       -6.89     12.04 o 
  -4  -9  15       25.32       24.87     15.51 o 
  -1  -9  15        2.08       -0.73     19.04 o 
   0  -9  15        6.34        1.62     17.92 o 
   1  -9  15        0.01        2.41     15.68 o 
   2  -9  15        1.98       -1.79     14.56 o 
  -6  -8  15        3.63       -4.76     16.47 o 
  -5  -8  15        0.43      -14.39     15.63 o 
  -4  -8  15        0.20       -3.58     15.12 o 
  -3  -8  15        0.01       11.37     16.58 o 
  -2  -8  15        2.25      -14.45     16.08 o 
  -1  -8  15       15.58       17.64     20.56 o 
   0  -8  15       10.36       -1.62     19.94 o 
   1  -8  15        0.12       -7.00     18.09 o 
   2  -8  15        6.06      -15.35     16.86 o 
   3  -8  15       11.11       -7.34     13.67 o 
  -6  -7  15        3.90        5.94     16.47 o 
  -5  -7  15        4.81       13.89     16.47 o 
  -4  -7  15       35.36       39.32     15.63 o 
  -3  -7  15        3.42      -10.19     14.23 o 
  -2  -7  15        0.54       -5.21     15.46 o 
  -1  -7  15        0.52        7.66     10.43 o 
   0  -7  15        0.01       -6.55     21.06 o 
   1  -7  15        6.20      -14.34     19.94 o 
   2  -7  15       35.46      -15.85     21.23 o 
   3  -7  15        2.04      -17.92     17.92 o 
   4  -7  15       19.44       19.83     16.02 o 
   5  -7  15        5.42        2.35     11.09 o 
  -7  -6  15        2.00      -15.68     15.68 o 
  -6  -6  15        0.64        0.34     13.39 o 
  -5  -6  15       20.34       26.04     14.06 o 
  -4  -6  15        0.80       -8.35     15.01 o 
  -3  -6  15       22.91       15.40     15.01 o 
  -2  -6  15       51.19       65.70     15.46 o 
  -1  -6  15        0.01        1.32     11.10 o 
   0  -6  15        7.67        9.49     10.79 o 
   1  -6  15        0.00        5.88     22.12 o 
   2  -6  15       23.72        1.01     18.60 o 
   3  -6  15       41.96       38.20     24.70 o 
   4  -6  15        4.42       11.76     19.27 o 
   5  -6  15       21.86        4.20     15.79 o 
   6  -6  15        0.58       -9.41     11.82 o 
  -7  -5  15        0.32      -13.83     13.83 o 
  -6  -5  15        0.00      -14.28     14.28 o 
  -5  -5  15        0.62       10.08     12.88 o 
  -4  -5  15       19.25       -1.40     14.28 o 
  -3  -5  15      106.90      131.40     17.53 o 
  -2  -5  15        0.01        0.06     12.43 o 
   0  -5  15       51.44       40.61     32.07 o 
   2  -5  15        4.67        3.75     18.37 o 
   3  -5  15       12.69       -7.79     22.24 o 
   4  -5  15        7.92       22.24     21.28 o 
   5  -5  15        2.60        8.74     16.47 o 
   6  -5  15        0.67      -11.20     11.20 o 
  -8  -4  15       16.67       24.20     15.40 o 
  -7  -4  15        0.09       -8.85     14.28 o 
  -6  -4  15        6.24        0.90     14.51 o 
  -5  -4  15       51.11       81.83     17.08 o 
  -4  -4  15       13.20       11.37     14.67 o 
  -3  -4  15       59.34       70.07     16.19 o 
  -2  -4  15       60.31       51.70     15.35 o 
  -1  -4  15       17.23       15.25     11.17 o 
   0  -4  15        7.09       11.89     11.82 o 
   2  -4  15       42.31       -1.46     23.97 o 
   3  -4  15        3.06       -6.22     24.20 o 
   4  -4  15       23.18       23.75     18.15 o 
   5  -4  15       21.04       41.62     22.12 o 
   6  -4  15        6.94        3.80     10.05 o 
   7  -4  15        2.43        7.87      9.77 o 
  -8  -3  15        3.26        6.78     14.90 o 
  -7  -3  15       21.74       24.42     15.29 o 
  -6  -3  15       35.68       38.59     15.18 o 
  -5  -3  15       35.83       51.31     15.57 o 
  -4  -3  15        1.59       -7.00     11.87 o 
  -3  -3  15        0.40       -8.40     14.23 o 
  -2  -3  15      156.13      173.41     18.60 o 
   0  -3  15       19.57       25.59     25.40 o 
   1  -3  15       50.30       29.23     23.36 o 
   2  -3  15       14.93        8.24      9.60 o 
   3  -3  15       29.20       64.52     25.15 o 
   4  -3  15        0.60       10.53     22.01 o 
   5  -3  15        3.36       18.19      9.76 o 
   6  -3  15        4.39       -5.91      9.80 o 
   7  -3  15       27.39       22.91     10.08 o 
   8  -3  15       18.64       16.20     10.70 o 
  -8  -2  15        1.98        7.17     13.89 o 
  -7  -2  15       38.07       30.97     14.73 o 
  -6  -2  15       18.50       15.18     14.06 o 
  -5  -2  15        1.10        4.37     13.61 o 
  -4  -2  15       11.62        0.73     11.93 o 
  -3  -2  15      146.30      178.00     18.71 o 
  -2  -2  15        7.69        9.19     13.16 o 
   0  -2  15       98.10      116.22     15.35 o 
   1  -2  15        6.15        8.57      9.01 o 
   2  -2  15        1.21       -9.00      9.00 o 
   3  -2  15        3.52       -2.65      8.77 o 
   4  -2  15       32.70       42.68      9.32 o 
   5  -2  15        0.84       -6.78      9.36 o 
   6  -2  15       65.14      103.51     12.54 o 
   7  -2  15       11.10       10.07      9.38 o 
   8  -2  15        7.94       19.36     10.23 o 
  -8  -1  15       20.69       35.29     14.67 o 
  -7  -1  15        0.02      -10.47     12.60 o 
  -6  -1  15        0.13        2.30     13.11 o 
  -5  -1  15       35.44       50.52     14.62 o 
  -4  -1  15        1.36        3.58     13.61 o 
  -3  -1  15        6.95        7.23     13.83 o 
  -2  -1  15       78.60       85.42     15.57 o 
  -1  -1  15       97.61      117.45     16.47 o 
   0  -1  15        8.85        1.45      8.43 o 
   2  -1  15       11.43        9.09      5.94 o 
   3  -1  15       14.99       20.09      6.34 o 
   4  -1  15        9.84       21.58      9.00 o 
   5  -1  15        7.48       -2.78      9.03 o 
   6  -1  15       25.00       36.77      9.88 o 
   7  -1  15       31.94       40.88     10.30 o 
   8  -1  15        4.01       10.22     13.41 o 
   9  -1  15        0.52        0.48      8.19 o 
  -7   0  15        7.58       16.69     14.67 o 
  -6   0  15        0.33       -6.61     13.05 o 
  -5   0  15       61.85       90.74     15.91 o 
  -4   0  15        2.36       -8.29     12.83 o 
  -3   0  15        4.54        4.09     13.83 o 
  -2   0  15       13.72       12.83     11.65 o 
  -1   0  15        0.55       -2.73      7.30 o 
   0   0  15        5.61        3.98      5.10 o 
   1   0  15       70.00       85.32      7.12 o 
   2   0  15      262.07      274.76      9.11 o 
   3   0  15       26.37       31.41      6.56 o 
   4   0  15      374.16      400.91     11.84 o 
   5   0  15      117.53      142.07     25.76 o 
   6   0  15        4.18       -8.92      8.92 o 
   7   0  15       16.80       20.25     16.52 o 
   8   0  15        4.21       10.51      8.93 o 
   9   0  15        2.16       -9.30      9.63 o 
  -7   1  15       17.81       17.87     13.67 o 
  -6   1  15        0.07        3.36     13.22 o 
  -5   1  15        4.28       -5.55     12.99 o 
  -4   1  15        0.02       -4.03     11.15 o 
  -3   1  15        0.18       11.43     13.05 o 
  -2   1  15       47.21       45.03     12.27 o 
  -1   1  15       56.19       62.64      6.79 o 
   0   1  15        0.09       -1.17      4.71 o 
   1   1  15       60.37       59.97      7.73 o 
   2   1  15      909.14      858.35     17.33 o 
   3   1  15       70.15       79.23      6.94 o 
   4   1  15       38.89       34.41      6.66 o 
   5   1  15       35.74       42.06      7.30 o 
   6   1  15        0.42        0.51      8.70 o 
   7   1  15        5.87        1.09      8.89 o 
   8   1  15       14.96       13.55     10.08 o 
   9   1  15        0.60       -7.90      9.24 o 
  -7   2  15        5.21       -0.28     12.15 o 
  -6   2  15        0.94        3.47     12.32 o 
  -5   2  15       16.97        7.79     11.87 o 
  -4   2  15        7.35       15.18     12.55 o 
  -3   2  15        2.09       -6.14      7.24 o 
  -2   2  15       26.89       40.14      7.97 o 
  -1   2  15        6.96        8.89      5.99 o 
   0   2  15       76.23       94.02      7.54 o 
   1   2  15       54.62       75.97      8.60 o 
   2   2  15       22.32       23.61      9.22 o 
   3   2  15       20.20       24.15      6.17 o 
   4   2  15       23.02       24.64      7.92 o 
   5   2  15       36.00       49.09     10.86 o 
   6   2  15       13.22       17.38     14.17 o 
   7   2  15        6.29        0.90      9.07 o 
   8   2  15        8.23        9.19     11.09 o 
   9   2  15        0.01        1.18      9.91 o 
  -6   3  15        0.13        3.14     12.21 o 
  -5   3  15        0.25       -6.45      7.78 o 
  -4   3  15        0.02       -6.76      6.99 o 
  -3   3  15       14.14       13.28      7.86 o 
  -2   3  15      132.27      129.95     10.16 o 
  -1   3  15      121.48      112.75      9.31 o 
   0   3  15       12.06       17.26      6.42 o 
   1   3  15       25.46       33.49      7.48 o 
   2   3  15      109.87      117.83      8.44 o 
   3   3  15       38.95       38.06      6.50 o 
   4   3  15       96.45      118.01      8.01 o 
   5   3  15        0.75       -4.16      6.04 o 
   6   3  15       23.25       21.06     10.36 o 
   7   3  15      151.79      144.73     13.72 o 
   8   3  15       40.74       32.99     11.26 o 
   9   3  15        4.21        1.96     11.03 o 
  -6   4  15        0.51       -6.08      9.69 o 
  -5   4  15        3.79       -2.90      7.36 o 
  -4   4  15       38.83       30.53     11.99 o 
  -3   4  15        3.41        3.13      7.03 o 
  -2   4  15       90.63       87.06     11.12 o 
  -1   4  15       96.48       99.34      9.37 o 
   0   4  15       14.82       13.75      6.52 o 
   1   4  15      123.98      133.75      9.39 o 
   2   4  15       60.37       67.45      7.95 o 
   3   4  15        3.18       -1.35      7.09 o 
   4   4  15      201.10      180.33     10.14 o 
   5   4  15      455.38      438.90     18.99 o 
   6   4  15       63.94       60.83     11.26 o 
   7   4  15        9.35        3.30     10.31 o 
   8   4  15       54.62       49.40     11.87 o 
   9   4  15        9.18        4.54     11.03 o 
  -5   5  15        4.58       -7.76     15.82 o 
  -4   5  15       20.27       10.76      6.80 o 
  -3   5  15       20.27       18.16      7.88 o 
  -2   5  15       26.51       34.94      8.96 o 
  -1   5  15      163.84      143.70      9.93 o 
   0   5  15      121.31      131.25      9.70 o 
   1   5  15       19.92        8.16      7.16 o 
   2   5  15       91.83      107.35     10.08 o 
   3   5  15      137.28      134.26      9.74 o 
   4   5  15       40.27       39.66     10.64 o 
   5   5  15      434.75      388.60     18.15 o 
   6   5  15       21.44       19.10      9.86 o 
   7   5  15       27.91       11.71     10.75 o 
   8   5  15       15.48        9.58     11.26 o 
   9   5  15       17.14       25.48     12.77 o 
  -5   6  15       10.79        0.56     10.42 o 
  -4   6  15        7.46       16.81     16.44 o 
  -3   6  15       10.24       12.51      7.15 o 
  -2   6  15        0.07        6.17     10.92 o 
  -1   6  15        0.06       -1.75      6.97 o 
   0   6  15      127.94      133.63     14.72 o 
   1   6  15        0.05        4.69      7.40 o 
   2   6  15       18.04       33.59      7.85 o 
   3   6  15      279.27      284.85     12.99 o 
   4   6  15      128.25      126.81     13.27 o 
   5   6  15        2.60        1.34      9.91 o 
   6   6  15       53.66       31.09     10.31 o 
   7   6  15       10.81        2.35     10.92 o 
   8   6  15        0.24       -4.76     11.54 o 
   9   6  15       15.91       24.48     11.54 o 
  -4   7  15        9.17       30.54     25.40 o 
  -3   7  15       21.91       21.65      9.61 o 
  -2   7  15        7.08       12.36     11.34 o 
  -1   7  15        0.80       -0.09      6.57 o 
   0   7  15        3.81        9.27      7.36 o 
   1   7  15      128.34      144.24     11.42 o 
   2   7  15       63.86       73.64      9.55 o 
   3   7  15       24.39       13.67      9.41 o 
   4   7  15       42.65       28.23     11.20 o 
   5   7  15       10.35       18.54     10.31 o 
   6   7  15        4.29       -3.92     10.19 o 
   7   7  15        0.49       -5.15     10.42 o 
   8   7  15        0.01        2.46     10.98 o 
  -3   8  15        8.35       24.98     29.91 o 
  -2   8  15       13.19        9.92      6.94 o 
  -1   8  15       12.25        5.14      9.02 o 
   0   8  15        5.55       -1.10      7.35 o 
   1   8  15        4.84       13.97      8.39 o 
   2   8  15       18.01       18.26     12.55 o 
   3   8  15        1.14        1.51     11.15 o 
   4   8  15       17.46       18.32     11.09 o 
   5   8  15        1.44       -1.90     10.75 o 
   6   8  15        9.54       10.75     11.71 o 
   7   8  15        1.25       11.31      9.86 o 
   8   8  15       19.99        6.55     11.87 o 
  -1   9  15        6.68        0.22      6.65 o 
   0   9  15        4.43       13.43      9.52 o 
   1   9  15        4.05       19.16     11.87 o 
   2   9  15       25.12       20.84     13.95 o 
   3   9  15        8.88       -3.47     12.55 o 
   4   9  15        1.32        0.22     11.71 o 
   5   9  15        0.22        0.11     12.38 o 
   6   9  15        0.02      -11.09     11.09 o 
   7   9  15        2.08       -8.46     10.87 o 
   1  10  15        0.38      -10.08     14.34 o 
   2  10  15        4.43       24.81     15.57 o 
   3  10  15        1.15       -8.74     13.95 o 
   4  10  15        3.04       -2.18     11.15 o 
   5  10  15        0.32       -4.54     12.60 o 
  -3  -9  16        4.48       26.38     19.66 o 
  -2  -9  16       15.61       22.01     20.89 o 
  -1  -9  16        0.24      -12.49     19.32 o 
   0  -9  16        4.71        0.62     15.85 o 
  -5  -8  16        0.84       -6.05     15.35 o 
  -4  -8  16        0.01       -8.74     14.73 o 
  -3  -8  16        9.60        3.70     15.51 o 
  -2  -8  16       37.98       24.08     15.18 o 
  -1  -8  16        2.98       -3.81     20.44 o 
   0  -8  16        3.89       -7.00     16.02 o 
   1  -8  16        1.73      -15.57     19.60 o 
   2  -8  16        0.00      -17.92     17.92 o 
   3  -8  16        0.42       -5.21     16.19 o 
  -6  -7  16        7.19       14.11     17.98 o 
  -5  -7  16       20.41       38.70     14.39 o 
  -4  -7  16        2.85       20.50     13.89 o 
  -3  -7  16        2.62      -12.88     12.88 o 
  -2  -7  16       13.25       18.26     14.84 o 
  -1  -7  16        0.00       -4.82     11.90 o 
   0  -7  16        1.44       -3.02     19.60 o 
   1  -7  16       25.51        9.69     22.18 o 
   2  -7  16        0.12       -7.00     17.59 o 
   3  -7  16        2.25      -12.55     20.05 o 
  -6  -6  16       23.05       39.94     17.36 o 
  -5  -6  16        0.21        1.74     14.67 o 
  -4  -6  16       24.74       19.88     15.18 o 
  -3  -6  16        9.24       12.88     14.51 o 
  -2  -6  16       36.11       40.33     15.68 o 
  -1  -6  16        1.82       -1.48     11.48 o 
   0  -6  16       10.90      -15.96     18.88 o 
   1  -6  16        0.05        1.62     21.56 o 
   2  -6  16       15.23       -3.02     24.42 o 
   3  -6  16       11.46       29.69     24.81 o 
   4  -6  16       32.82       28.79     22.24 o 
   5  -6  16        0.81       -8.96     16.97 o 
  -7  -5  16        4.25        0.50     15.91 o 
  -6  -5  16        3.29       -5.04     15.51 o 
  -5  -5  16       24.19       28.34     14.06 o 
  -4  -5  16        9.12        1.74     13.89 o 
  -3  -5  16        0.07       -2.69     13.89 o 
  -2  -5  16       18.79       42.06     15.74 o 
  -1  -5  16       58.82       52.66     40.55 o 
   0  -5  16       10.10        6.87     12.29 o 
   1  -5  16      188.12       24.48     23.41 o 
   2  -5  16        7.07      -15.63     22.52 o 
   3  -5  16       27.63       -6.67     21.40 o 
   4  -5  16        0.00      -13.67     21.45 o 
   5  -5  16        0.23       -0.62     20.39 o 
   6  -5  16        0.08       -8.74     13.72 o 
  -7  -4  16       11.61       15.12     15.57 o 
  -6  -4  16       16.95       24.20     15.74 o 
  -5  -4  16       54.02       83.46     16.86 o 
  -4  -4  16        0.83       11.59     14.90 o 
  -3  -4  16       60.04       73.49     14.17 o 
  -2  -4  16       29.47       22.18     14.67 o 
  -1  -4  16      124.00      135.38     16.64 o 
   0  -4  16      126.68      158.12     17.20 o 
   2  -4  16        1.11       -4.76     22.91 o 
   3  -4  16        1.86       11.31     24.31 o 
   4  -4  16       13.08        8.01     16.47 o 
   5  -4  16        0.21        1.68     21.45 o 
   6  -4  16        1.94        3.14     20.44 o 
   7  -4  16        1.11      -14.34     18.54 o 
  -7  -3  16        0.00        5.10     14.62 o 
  -6  -3  16        8.73        6.67     13.11 o 
  -5  -3  16        5.40        5.26     14.84 o 
  -4  -3  16       36.23       41.17     15.85 o 
  -3  -3  16       54.85       53.04     13.95 o 
  -2  -3  16        0.12       48.95     14.67 o 
   1  -3  16       71.89       71.74     53.99 o 
   2  -3  16       24.96       22.05     19.80 o 
   3  -3  16      142.49      156.05     21.06 o 
   4  -3  16        3.88      -11.71     20.50 o 
   5  -3  16        2.07        8.74     21.12 o 
   6  -3  16       55.95       62.44     10.39 o 
   7  -3  16        0.07        6.75     17.50 o 
  -7  -2  16        6.18       18.15     14.45 o 
  -6  -2  16       55.12       65.31     15.85 o 
  -5  -2  16       14.88       15.46     12.38 o 
  -4  -2  16        0.16      -10.75     13.33 o 
  -3  -2  16      102.67      106.92     17.03 o 
  -2  -2  16       80.28       87.94     15.63 o 
  -1  -2  16       77.67       93.48     16.13 o 
   0  -2  16       14.94       30.29     11.21 o 
   1  -2  16        0.67       -1.73      8.84 o 
   2  -2  16       15.93        8.98     10.31 o 
   3  -2  16        0.32       -9.02     17.25 o 
   4  -2  16        2.44       -1.36      8.69 o 
   5  -2  16        0.96        8.13      9.69 o 
   6  -2  16       18.93       32.32     14.95 o 
   7  -2  16        6.37       -1.03      8.87 o 
   8  -2  16        0.29        3.71      8.01 o 
  -7  -1  16        0.49        4.31     13.89 o 
  -6  -1  16        1.72       -3.70     12.88 o 
  -5  -1  16        5.59       19.77     14.11 o 
  -4  -1  16        4.05        1.68     13.39 o 
  -3  -1  16       60.06       82.95     16.30 o 
  -1  -1  16       10.67        5.26      9.86 o 
   1  -1  16       16.10       11.62     17.42 o 
   2  -1  16       31.20       23.32      9.55 o 
   3  -1  16       22.41       34.32      8.49 o 
   4  -1  16       97.60      136.57     16.02 o 
   5  -1  16       15.57        2.10     13.95 o 
   6  -1  16      183.24      195.39     12.54 o 
   7  -1  16       19.76       17.24     11.09 o 
   8  -1  16        4.50        0.40      8.75 o 
  -7   0  16        1.15       -0.28     13.55 o 
  -6   0  16       10.37       12.43     14.45 o 
  -5   0  16        4.56       23.36     12.60 o 
  -4   0  16       21.74       22.96     14.45 o 
  -3   0  16       33.94       32.82     14.90 o 
  -2   0  16       13.33       -0.11     13.55 o 
  -1   0  16        3.82        8.68     12.32 o 
   0   0  16       21.09       26.30     22.99 o 
   1   0  16       55.80       52.44      7.05 o 
   2   0  16      173.82      165.13      8.09 o 
   3   0  16       73.10       73.39      7.39 o 
   4   0  16      150.97      146.02      8.88 o 
   5   0  16       44.25       68.42     10.12 o 
   6   0  16       15.62       26.98     10.20 o 
   7   0  16        9.79        2.44      8.47 o 
   8   0  16        0.04        1.34      8.61 o 
   9   0  16        0.10       -1.18     10.75 o 
  -7   1  16        1.50       13.61     13.61 o 
  -6   1  16        0.41      -12.43     12.43 o 
  -5   1  16        0.06        7.84     12.99 o 
  -4   1  16        0.24      -11.82     11.82 o 
  -3   1  16       39.39       36.85     13.61 o 
  -2   1  16       15.14       14.45     13.50 o 
  -1   1  16      114.09      107.79      8.24 o 
   0   1  16       53.49       61.30      7.14 o 
   1   1  16      226.93      217.29      8.42 o 
   2   1  16      961.50      888.98     18.09 o 
   3   1  16      158.26      175.59      8.59 o 
   4   1  16      190.27      203.67     10.09 o 
   5   1  16        6.47       -2.84      8.32 o 
   6   1  16      232.54      234.77     12.47 o 
   7   1  16        3.98        5.70      8.82 o 
   8   1  16        0.07        0.34      9.24 o 
   9   1  16        0.20       -1.46      9.69 o 
  -6   2  16        0.12        5.99     12.49 o 
  -5   2  16        0.87       -6.55     12.55 o 
  -4   2  16        5.24       11.59     12.66 o 
  -3   2  16        0.35       -5.55     12.32 o 
  -2   2  16       29.84       26.43      7.80 o 
  -1   2  16       95.23      100.04      8.31 o 
   0   2  16      157.40      178.61      9.55 o 
   1   2  16        0.71       -2.12      5.83 o 
   2   2  16        5.07       10.19      6.12 o 
   3   2  16        3.45        5.23      6.19 o 
   4   2  16      110.94      132.87     12.19 o 
   5   2  16       53.43       62.86      7.53 o 
   6   2  16        2.86        0.54      8.57 o 
   7   2  16       17.19        7.17     10.19 o 
   8   2  16       13.74       17.08     11.03 o 
   9   2  16        4.68       -1.06      9.86 o 
  -6   3  16        0.64        8.40     11.87 o 
  -5   3  16        2.33       -6.72     11.99 o 
  -4   3  16        2.52        4.96      7.21 o 
  -3   3  16        8.33        6.30      7.17 o 
  -2   3  16        2.45       -1.22      7.43 o 
  -1   3  16      110.18      143.94     12.15 o 
   0   3  16      228.03      210.01     10.38 o 
   1   3  16       94.82      111.44      8.76 o 
   2   3  16      287.82      253.93     11.11 o 
   3   3  16        4.74        3.93      6.89 o 
   4   3  16       31.14       27.37      6.70 o 
   5   3  16        2.20       -3.97      6.44 o 
   6   3  16       19.29       15.79     10.08 o 
   7   3  16       54.53       39.38     10.53 o 
   8   3  16       19.15       33.94     11.15 o 
   9   3  16        2.84        0.34     10.08 o 
  -6   4  16        0.04        4.26     11.87 o 
  -5   4  16        0.66       -5.21      7.36 o 
  -4   4  16        3.36        1.74      7.66 o 
  -3   4  16       50.40       51.05      8.63 o 
  -2   4  16      130.63      123.63     10.67 o 
  -1   4  16       39.59       37.01      8.01 o 
   0   4  16      116.21      124.26      9.44 o 
   1   4  16       10.01       14.86      7.53 o 
   2   4  16       62.79       73.92      8.85 o 
   3   4  16      260.69      265.28     31.45 o 
   4   4  16        4.52       -1.25      7.84 o 
   5   4  16       11.26        4.09      8.79 o 
   6   4  16        0.02        1.01      8.91 o 
   7   4  16        0.00        0.50      9.86 o 
   8   4  16        3.67        1.18      8.91 o 
   9   4  16        0.03       -7.73      9.41 o 
  -5   5  16        0.62       -8.74      8.74 o 
  -4   5  16       31.57       17.36      7.34 o 
  -3   5  16        3.70        8.18      7.58 o 
  -2   5  16       24.15       26.71      9.27 o 
  -1   5  16       93.66       81.73      9.19 o 
   0   5  16        1.28        3.21     10.00 o 
   1   5  16        5.07        7.91      7.62 o 
   2   5  16      121.43      135.13     10.04 o 
   3   5  16      321.70      319.02     13.09 o 
   4   5  16        0.22       -6.47      6.47 o 
   5   5  16        2.31       -3.36      8.18 o 
   6   5  16       85.87       62.90     10.08 o 
   7   5  16       12.41       -6.78      8.96 o 
   8   5  16        0.27       -4.26     10.08 o 
   9   5  16        0.05        0.28     10.42 o 
  -4   6  16       16.30        9.11      7.17 o 
  -3   6  16        1.39       -3.78      6.78 o 
  -2   6  16       14.41       17.49      7.14 o 
  -1   6  16        0.80        0.70      6.89 o 
   0   6  16      100.97      124.92     10.17 o 
   1   6  16      109.77      130.02     10.24 o 
   2   6  16        5.76       11.92      6.69 o 
   3   6  16      688.04      643.90     22.07 o 
   4   6  16      326.18      309.35     17.48 o 
   5   6  16       10.17        2.80      9.47 o 
   6   6  16        0.44       -1.90      7.28 o 
   7   6  16        4.24        1.79      9.35 o 
   8   6  16        0.15        6.55     11.20 o 
  -3   7  16        7.92       15.28     20.58 o 
  -2   7  16       10.39       13.00     16.64 o 
  -1   7  16        0.07       -3.31      6.63 o 
   0   7  16       18.05       21.49      8.82 o 
   1   7  16      113.40      145.89     11.41 o 
   2   7  16       73.38       72.88      9.85 o 
   3   7  16        6.36        3.35      8.05 o 
   4   7  16       49.82       35.90     10.25 o 
   5   7  16       73.03       63.80     12.04 o 
   6   7  16       32.89       19.94      9.97 o 
   7   7  16        2.24       -8.57     10.08 o 
   8   7  16        2.95        0.45     11.71 o 
  -2   8  16        8.09        0.46      7.70 o 
  -1   8  16        6.35       11.06      7.51 o 
   0   8  16       31.94       43.47      9.43 o 
   1   8  16       28.29       46.29      9.49 o 
   2   8  16      182.50      205.45     13.46 o 
   3   8  16        0.69       11.09      9.97 o 
   4   8  16       42.79       34.78     12.38 o 
   5   8  16        2.12       -2.69     10.64 o 
   6   8  16        3.36        4.54     11.03 o 
   7   8  16        7.71        8.96     10.75 o 
  -1   9  16        0.03       12.43     10.05 o 
   0   9  16        4.28       -0.97     21.79 o 
   1   9  16        0.11       16.75     13.89 o 
   2   9  16        6.52       -4.42     11.26 o 
   3   9  16        7.66       -3.30     12.77 o 
   4   9  16        0.04        6.39     12.32 o 
   5   9  16        0.05       10.87     12.83 o 
   6   9  16        5.42       -8.35     11.65 o 
   2  10  16        0.74      -14.17     14.17 o 
   3  10  16        0.69      -10.14     14.11 o 
   4  10  16       10.86       -3.19     13.67 o 
  -4  -8  17       10.11        1.34     17.14 o 
  -3  -8  17        1.10       -1.46     15.01 o 
  -2  -8  17        4.22        9.47     11.78 o 
  -1  -8  17        0.06       -5.43     18.20 o 
   0  -8  17        0.26       -1.06     20.50 o 
   1  -8  17        7.68        2.86     19.77 o 
   2  -8  17        3.09        8.23     20.16 o 
  -5  -7  17        0.00        3.81     14.84 o 
  -4  -7  17       11.67       -5.10     15.46 o 
  -3  -7  17       33.23       51.81     16.97 o 
  -2  -7  17        2.64        3.65     12.57 o 
  -1  -7  17        0.13       14.73     19.49 o 
   0  -7  17        6.04       -2.24     16.36 o 
   1  -7  17       16.97        4.65     20.16 o 
   2  -7  17        0.92      -15.51     20.61 o 
   3  -7  17        0.25        1.40     22.35 o 
   4  -7  17        4.97      -11.71     18.04 o 
  -6  -6  17        2.89        2.91     16.58 o 
  -5  -6  17        0.68      -14.79     14.79 o 
  -4  -6  17       18.70       26.83     16.30 o 
  -3  -6  17        5.77        8.79     16.08 o 
  -2  -6  17        4.80       11.54     15.12 o 
  -1  -6  17        1.42        3.97     11.18 o 
   0  -6  17        4.79      -17.59     17.59 o 
   1  -6  17        2.46       -6.55     18.37 o 
   2  -6  17        1.07      -14.39     21.17 o 
   3  -6  17       12.71       13.39     23.92 o 
   4  -6  17        7.16      -16.36     18.82 o 
   5  -6  17        0.25       -4.76     18.54 o 
  -6  -5  17       21.79       36.57     17.14 o 
  -5  -5  17        0.11       -2.58     15.57 o 
  -4  -5  17        6.63        5.32     14.51 o 
  -3  -5  17       15.74       11.99     15.01 o 
  -2  -5  17      107.66      132.30     17.64 o 
  -1  -5  17       14.64       13.33     16.58 o 
   0  -5  17       22.20       11.49     18.85 o 
   1  -5  17       13.85       -5.21     20.00 o 
   2  -5  17       30.57      -11.31     20.84 o 
   3  -5  17       35.13       10.47     22.35 o 
   4  -5  17       15.85        1.46     19.32 o 
   5  -5  17        3.33      -19.83     19.83 o 
   6  -5  17        9.30        6.16     20.33 o 
  -7  -4  17        0.91       23.47     16.02 o 
  -6  -4  17        0.00        6.83     15.46 o 
  -5  -4  17       24.49       11.71     15.91 o 
  -4  -4  17        6.18       -0.90     14.06 o 
  -3  -4  17        9.94       13.61     15.29 o 
  -2  -4  17      123.35      154.37     18.43 o 
   0  -4  17        3.81       -0.41     10.40 o 
   2  -4  17       34.72       -9.13     20.50 o 
   3  -4  17        0.30        4.82     22.07 o 
   4  -4  17        0.68       -3.02     19.55 o 
   5  -4  17        2.27       -5.55     15.91 o 
   6  -4  17        2.78       -0.34     17.87 o 
  -7  -3  17       12.36       24.25     15.01 o 
  -6  -3  17       11.33        6.44     15.01 o 
  -5  -3  17       33.57       49.63     16.41 o 
  -4  -3  17       27.83       35.23     15.51 o 
  -3  -3  17       38.93       46.94     14.95 o 
  -2  -3  17        7.89       10.52     10.22 o 
   1  -3  17       10.95        6.17     12.48 o 
   2  -3  17       55.91       -6.11     19.32 o 
   3  -3  17       89.50       65.53     22.35 o 
   4  -3  17        0.06       -3.14     19.66 o 
   5  -3  17        0.06      -11.71     19.94 o 
   6  -3  17        3.69       19.77     20.11 o 
   7  -3  17        5.39        4.41      9.75 o 
  -7  -2  17        0.05       -0.28     13.67 o 
  -6  -2  17       18.33       20.33     14.34 o 
  -5  -2  17        0.38        3.08     13.61 o 
  -4  -2  17       40.96       58.08     15.23 o 
  -3  -2  17       22.82       39.77     14.67 o 
  -1  -2  17       43.89       28.87     26.18 o 
   1  -2  17       24.39       26.40     26.13 o 
   2  -2  17        9.40       -0.08      9.30 o 
   3  -2  17        2.24       -7.90     15.46 o 
   4  -2  17       49.77       62.68     21.40 o 
   5  -2  17        1.79       -4.67     10.19 o 
   6  -2  17       90.73       64.58     21.17 o 
   7  -2  17       14.30        8.42     13.55 o 
   8  -2  17        0.14        8.72     10.11 o 
  -7  -1  17        0.03        1.23     13.16 o 
  -6  -1  17       20.12       30.97     14.84 o 
  -5  -1  17       17.10        5.83     11.99 o 
  -4  -1  17      149.03      145.12     18.04 o 
  -3  -1  17        4.20        3.30     13.44 o 
  -2  -1  17      109.48      116.67     16.19 o 
  -1  -1  17       45.73       25.28     32.51 o 
   0  -1  17        6.96       -5.80     10.05 o 
   1  -1  17        3.79       -3.72      9.82 o 
   2  -1  17       13.54       20.50     12.77 o 
   3  -1  17        5.67       16.89      9.45 o 
   4  -1  17       24.92       28.76      9.67 o 
   5  -1  17       68.95       78.75     11.23 o 
   6  -1  17       79.46       72.26     22.38 o 
   7  -1  17        3.18        4.19      8.89 o 
   8  -1  17        0.17        4.09      8.99 o 
  -7   0  17        4.48       11.87     14.90 o 
  -6   0  17        0.26        4.70     14.34 o 
  -5   0  17       23.27       27.78     13.50 o 
  -4   0  17      119.16      161.70     19.44 o 
  -3   0  17        0.10       -4.26     13.39 o 
  -2   0  17        0.14        2.86     12.60 o 
  -1   0  17       46.62       34.56     14.23 o 
   0   0  17       47.33       30.84     28.90 o 
   1   0  17        7.13        7.73      8.17 o 
   2   0  17      173.33      154.35      8.14 o 
   3   0  17       25.93       33.11      6.83 o 
   4   0  17      447.36      457.49     12.68 o 
   5   0  17      113.75      140.41     11.58 o 
   6   0  17        2.97       -1.76     13.22 o 
   7   0  17        7.10        8.39      8.41 o 
   8   0  17        0.42        3.57      8.61 o 
  -6   1  17       21.89       13.27     13.78 o 
  -5   1  17       17.06       19.16     13.72 o 
  -4   1  17        9.47       11.43     12.71 o 
  -3   1  17      114.97      100.60     16.13 o 
  -2   1  17       78.69      104.12     15.85 o 
  -1   1  17        0.18       12.99     13.11 o 
   0   1  17       15.26        0.95     12.32 o 
   1   1  17        1.96        4.25      6.40 o 
   2   1  17      101.39      124.52      8.05 o 
   3   1  17        0.46        1.43      6.28 o 
   4   1  17      219.46      201.21      9.73 o 
   5   1  17       86.67       73.91     23.33 o 
   6   1  17        3.96        3.05      8.59 o 
   7   1  17        0.14       -7.53      8.71 o 
   8   1  17        1.12        1.24      8.64 o 
  -6   2  17        4.08        3.02     13.95 o 
  -5   2  17        0.67        3.92     13.11 o 
  -4   2  17        1.67        5.77     12.77 o 
  -3   2  17       13.03       16.69     13.22 o 
  -2   2  17        0.36        4.09     10.03 o 
  -1   2  17       10.02        5.66      6.14 o 
   0   2  17        1.52        1.60      6.36 o 
   1   2  17        6.46       12.76      6.63 o 
   2   2  17      374.48      379.21     13.28 o 
   3   2  17      169.45      157.61      8.88 o 
   4   2  17        1.74       -0.33      6.31 o 
   5   2  17       26.09       30.33      8.01 o 
   6   2  17        3.87        3.89      7.59 o 
   7   2  17        0.16       -6.22      9.13 o 
   8   2  17       16.81       17.03     10.53 o 
   9   2  17        3.99        0.90     10.08 o 
  -6   3  17        0.39        7.90     13.89 o 
  -5   3  17        0.12      -11.99     11.99 o 
  -4   3  17        4.40        0.22     13.11 o 
  -3   3  17        0.57       10.03     12.49 o 
  -2   3  17       19.04       16.73      7.41 o 
  -1   3  17       71.62       87.72      8.18 o 
   0   3  17      287.75      265.13     11.69 o 
   1   3  17      185.69      156.17     10.13 o 
   2   3  17      196.89      168.11     10.01 o 
   3   3  17      286.63      273.97     11.78 o 
   4   3  17       22.26       28.75      6.57 o 
   5   3  17       33.89       29.21      7.53 o 
   6   3  17       37.94       43.63     10.53 o 
   7   3  17        0.61        5.21      9.24 o 
   8   3  17        1.28       -0.17      9.86 o 
   9   3  17        3.42       -9.97      9.97 o 
  -5   4  17        4.01       -7.73     12.60 o 
  -4   4  17        3.25       13.54      7.81 o 
  -3   4  17        7.48        3.66      8.21 o 
  -2   4  17       32.50       39.31      8.38 o 
  -1   4  17        0.17        7.50      6.75 o 
   0   4  17      156.79      167.19     10.02 o 
   1   4  17       22.57       16.52      7.19 o 
   2   4  17       31.63       28.96      7.43 o 
   3   4  17       58.81       57.92      7.79 o 
   4   4  17       90.08       76.20      8.29 o 
   5   4  17        9.98        1.12      6.73 o 
   6   4  17       43.18       41.78      9.24 o 
   7   4  17       52.65       37.30      9.47 o 
   8   4  17        8.92       -7.67      8.57 o 
   9   4  17        3.30       13.27     11.09 o 
  -4   5  17       22.33        9.30      7.68 o 
  -3   5  17        1.27        7.31      7.65 o 
  -2   5  17       52.36       41.50      8.26 o 
  -1   5  17        4.44       -6.97      7.23 o 
   0   5  17       48.62       61.18      8.41 o 
   1   5  17       24.78       24.05      7.41 o 
   2   5  17       54.28       57.59      8.21 o 
   3   5  17        8.30       13.32      7.36 o 
   4   5  17       21.85       17.87      7.30 o 
   5   5  17        0.57        1.23      8.29 o 
   6   5  17       24.95       13.55      9.07 o 
   7   5  17        0.06       -3.92      9.41 o 
   8   5  17        7.77       -7.73      9.47 o 
  -4   6  17        5.13        7.35      7.34 o 
  -3   6  17       16.07       16.83      8.38 o 
  -2   6  17       10.99        9.81      7.35 o 
  -1   6  17       26.48       22.95      7.55 o 
   0   6  17        0.34        2.71      7.32 o 
   1   6  17       81.75       95.05      9.54 o 
   2   6  17       11.01       10.22      8.00 o 
   3   6  17       62.81       63.61     10.70 o 
   4   6  17        3.39        6.66      7.42 o 
   5   6  17        1.71        2.41      9.35 o 
   6   6  17       23.61       19.32      9.07 o 
   7   6  17        3.76        4.42      9.75 o 
   8   6  17        0.12       -7.90      7.90 o 
  -3   7  17       12.39        7.53      7.52 o 
  -2   7  17        0.35        6.42      7.02 o 
  -1   7  17        0.53       -5.46      6.91 o 
   0   7  17        0.31       11.98     11.51 o 
   1   7  17       50.94       78.62     10.15 o 
   2   7  17        1.26       -6.55      7.49 o 
   3   7  17       98.65       87.92      9.06 o 
   4   7  17        0.33        4.59      9.97 o 
   5   7  17       19.69       10.92      9.91 o 
   6   7  17        1.41       -1.12      9.35 o 
   7   7  17        0.00       -9.75      9.75 o 
   8   7  17        4.23        3.25     10.08 o 
  -1   8  17       15.84        2.47      7.22 o 
   0   8  17       68.93       99.56     10.96 o 
   1   8  17        0.20        3.24      8.37 o 
   2   8  17       15.68       24.22      9.12 o 
   3   8  17        4.24       -0.06     11.43 o 
   4   8  17       19.91       21.51     12.15 o 
   5   8  17       10.54        8.29     10.98 o 
   6   8  17        1.25        2.69     10.47 o 
   7   8  17       10.64       -1.90      9.41 o 
   0   9  17       15.90       12.81      8.55 o 
   1   9  17       26.56       37.99     10.13 o 
   2   9  17       14.69        5.04     12.49 o 
   3   9  17        2.65       -7.34     11.31 o 
   4   9  17        0.01       -2.80     12.27 o 
   5   9  17        7.72        5.43     12.21 o 
  -2  -8  18        0.64       -3.45     11.62 o 
  -1  -8  18       29.00        4.42     16.97 o 
   0  -8  18        1.88       -3.98     19.94 o 
   1  -8  18        0.57        8.74     19.94 o 
  -4  -7  18        7.63       30.13     16.97 o 
  -3  -7  18        4.88      -11.37     14.95 o 
  -2  -7  18        2.30        9.61     12.20 o 
  -1  -7  18        0.16        6.11     18.04 o 
   0  -7  18        0.79       10.75     18.71 o 
   1  -7  18        7.65        7.00     20.33 o 
   2  -7  18        8.96       12.60     23.02 o 
   3  -7  18        2.09        8.07     22.63 o 
  -5  -6  18        0.00        6.78     13.67 o 
  -4  -6  18        0.43       14.00     16.41 o 
  -3  -6  18        3.95        7.17     14.00 o 
  -2  -6  18       26.48       26.22     11.82 o 
  -1  -6  18       60.80       45.84     37.56 o 
   0  -6  18        5.88        1.01     17.53 o 
   1  -6  18        3.86       -1.18     19.83 o 
   2  -6  18        1.40        0.06     19.77 o 
   3  -6  18        0.02        3.70     20.33 o 
   4  -6  18        9.16      -17.48     19.16 o 
  -6  -5  18        1.44       -8.85     14.67 o 
  -5  -5  18        0.23       -2.80     14.39 o 
  -4  -5  18        7.84       -2.58     15.79 o 
  -3  -5  18        2.66      -13.89     13.89 o 
  -2  -5  18        8.95       11.85      9.90 o 
  -1  -5  18       23.69       20.78     12.07 o 
   0  -5  18       25.13       14.62     11.48 o 
   1  -5  18        0.37       -7.56     18.60 o 
   2  -5  18        4.23      -13.33     19.16 o 
   3  -5  18        2.88        6.78     22.63 o 
   4  -5  18       11.38        1.18     19.72 o 
   5  -5  18        3.70        7.23     20.72 o 
  -6  -4  18        0.10        2.74     16.19 o 
  -5  -4  18        1.51        5.71     16.30 o 
  -4  -4  18        0.01        1.40     15.12 o 
  -3  -4  18        1.79       20.16     14.11 o 
  -2  -4  18        0.49        3.61      9.88 o 
  -1  -4  18       25.89       27.79     19.69 o 
   0  -4  18        0.80       -8.53     10.63 o 
   1  -4  18        1.06        0.12     15.94 o 
   2  -4  18       50.40        3.30     20.00 o 
   3  -4  18        5.19      -12.88     19.04 o 
   4  -4  18       17.76        6.89     14.90 o 
   5  -4  18        1.66       -5.55     15.40 o 
   6  -4  18        1.84       22.91     21.34 o 
  -6  -3  18        0.76       -9.86     14.06 o 
  -5  -3  18        0.08       -0.06     14.67 o 
  -4  -3  18        0.87        8.12     14.34 o 
  -3  -3  18       21.86       25.15     14.34 o 
  -2  -3  18       27.27       24.93     11.28 o 
  -1  -3  18      115.56       99.23     60.04 o 
   0  -3  18        2.49        7.10     10.87 o 
   1  -3  18       27.27       17.29     10.57 o 
   2  -3  18       22.61        5.21     17.31 o 
   3  -3  18       33.18       12.49     17.98 o 
   4  -3  18        6.22        5.99     18.99 o 
   5  -3  18        1.94      -18.04     18.04 o 
   6  -3  18        6.06        0.45     19.21 o 
   7  -3  18        1.41        5.94     16.69 o 
  -6  -2  18        0.11        4.42     13.89 o 
  -5  -2  18        0.52      -11.37     13.95 o 
  -4  -2  18        4.56        2.18     14.67 o 
  -3  -2  18      144.59      172.62     19.32 o 
  -1  -2  18      124.27      133.64     18.60 o 
   0  -2  18       33.54        9.37     21.26 o 
   3  -2  18       65.18       29.52     15.01 o 
   4  -2  18        0.36       -0.11     18.88 o 
   5  -2  18        3.92       -2.97     19.04 o 
   6  -2  18        3.51        0.28     19.38 o 
   7  -2  18       17.55        7.91     10.52 o 
  -6  -1  18        1.41       -2.74     13.72 o 
  -5  -1  18        0.07        5.71     14.23 o 
  -4  -1  18        5.55       10.14     14.34 o 
  -3  -1  18      114.39      136.39     17.20 o 
  -2  -1  18      163.58      191.00     21.45 o 
  -1  -1  18       27.40       20.22     13.78 o 
   0  -1  18      109.17      114.60     16.19 o 
   2  -1  18        0.93        1.09      9.82 o 
   3  -1  18       81.23      111.69     11.06 o 
   4  -1  18       31.27       40.22     20.05 o 
   5  -1  18      125.78      132.76     30.83 o 
   6  -1  18       11.35        0.05     14.11 o 
   7  -1  18       45.78       29.76      9.36 o 
   8  -1  18        0.03        2.40      9.16 o 
  -6   0  18        1.31        1.01     14.11 o 
  -5   0  18       14.54       27.78     15.12 o 
  -4   0  18       31.12       40.89     15.01 o 
  -3   0  18        2.20        6.67     13.67 o 
  -2   0  18        6.81       20.95     13.33 o 
  -1   0  18        6.62       -0.22     13.05 o 
   1   0  18        6.64       11.60      9.73 o 
   2   0  18       56.01       72.07     10.00 o 
   3   0  18        0.92        2.35      9.64 o 
   4   0  18       68.65       77.63     11.71 o 
   5   0  18        5.63       10.80     11.03 o 
   6   0  18        0.71       -0.34      9.96 o 
   7   0  18        1.28       -2.23      8.00 o 
   8   0  18        0.35       -9.38      9.38 o 
  -6   1  18        2.71       11.99     13.95 o 
  -5   1  18       10.03       10.70     13.16 o 
  -4   1  18        1.63        1.57     13.22 o 
  -3   1  18        3.98       13.39     13.44 o 
  -2   1  18        3.60        4.26     11.37 o 
  -1   1  18       72.77       71.58     15.29 o 
   0   1  18       18.28        3.14     12.88 o 
   1   1  18      181.27      184.95     17.64 o 
   2   1  18      111.81      108.06      7.59 o 
   3   1  18       47.87       52.54      7.18 o 
   4   1  18       11.36       12.88      6.87 o 
   5   1  18       44.97       49.59     10.41 o 
   6   1  18       12.68       13.32      9.78 o 
   7   1  18        2.08       -6.20      8.85 o 
   8   1  18        1.42       -0.37      9.01 o 
  -6   2  18        3.64       10.64     14.06 o 
  -5   2  18        2.60       14.62     13.39 o 
  -4   2  18        6.54       15.46     14.00 o 
  -3   2  18       12.91       26.32     13.39 o 
  -2   2  18      118.06      120.31     16.80 o 
  -1   2  18       86.30       93.71     15.23 o 
   0   2  18       16.15       22.96      6.57 o 
   1   2  18       85.95       85.27      8.08 o 
   2   2  18      589.30      570.42     16.50 o 
   3   2  18      293.76      273.60     29.94 o 
   4   2  18       11.68        8.19      6.54 o 
   5   2  18        0.36        6.21      7.04 o 
   6   2  18       13.71       22.73     11.26 o 
   7   2  18        1.96        2.30      9.80 o 
   8   2  18        0.63       -8.85      8.85 o 
  -5   3  18        0.42       -1.01     13.11 o 
  -4   3  18       13.21        4.37     12.38 o 
  -3   3  18       24.88       31.53     12.49 o 
  -2   3  18       11.95        6.55     10.81 o 
  -1   3  18        0.17       -4.79      5.63 o 
   0   3  18      140.48      144.21      9.64 o 
   1   3  18      154.71      142.94      9.17 o 
   2   3  18        2.00       -2.27      7.06 o 
   3   3  18        0.34       -0.14      6.78 o 
   4   3  18       38.20       27.74      7.25 o 
   5   3  18        4.12       -0.33      6.98 o 
   6   3  18        7.67       18.99      9.19 o 
   7   3  18        0.02        1.23      8.68 o 
   8   3  18        6.53       -1.18      9.80 o 
  -5   4  18       17.58       27.61     13.44 o 
  -4   4  18        9.16       -9.91     11.59 o 
  -3   4  18        1.25        2.80     12.99 o 
  -2   4  18      125.38      124.05     11.03 o 
  -1   4  18       67.34       88.24      8.89 o 
   0   4  18       11.07       22.71      7.71 o 
   1   4  18       29.37       31.63      7.20 o 
   2   4  18       83.04      103.27      9.97 o 
   3   4  18       79.51       76.59      8.48 o 
   4   4  18       12.55        4.61      6.82 o 
   5   4  18        4.29        8.04      7.03 o 
   6   4  18       11.05        0.73      8.79 o 
   7   4  18       17.16       15.85      9.80 o 
   8   4  18        5.54       -5.49      8.12 o 
  -4   5  18        0.26        1.85      7.56 o 
  -3   5  18        0.70       -4.05     11.65 o 
  -2   5  18       20.23       20.89      7.93 o 
  -1   5  18       52.42       67.14     14.17 o 
   0   5  18        3.17       11.59      7.65 o 
   1   5  18        2.25        8.44      7.33 o 
   2   5  18      119.62      118.20      9.75 o 
   3   5  18       84.93       61.43      8.21 o 
   4   5  18       35.71       31.75      7.12 o 
   5   5  18       13.58       10.47      8.40 o 
   6   5  18        3.29       -1.57      8.74 o 
   7   5  18       10.09        4.65      9.75 o 
   8   5  18        2.29        0.00      8.85 o 
  -3   6  18       25.77       23.43     18.76 o 
  -2   6  18       31.70       13.84      7.60 o 
  -1   6  18        3.60       10.49      6.01 o 
   0   6  18        5.05        9.35      7.75 o 
   1   6  18       41.52       56.99      9.19 o 
   2   6  18        6.37        2.85      7.15 o 
   3   6  18        6.78        2.29      7.44 o 
   4   6  18        4.86        2.70      7.24 o 
   5   6  18       13.26        2.69      9.07 o 
   6   6  18       13.61        0.17      7.67 o 
   7   6  18        0.22       -7.95      7.95 o 
   8   6  18        0.02        0.73     10.14 o 
  -2   7  18        1.96        4.92      7.07 o 
  -1   7  18        3.65        4.49      6.55 o 
   0   7  18       22.29       29.86      8.98 o 
   1   7  18      105.19      108.41     11.16 o 
   2   7  18       46.88       59.12      9.44 o 
   3   7  18        3.97        3.22      8.15 o 
   4   7  18        6.09        0.56      9.24 o 
   5   7  18        0.04       10.98      9.52 o 
   6   7  18        1.19       -2.41      8.51 o 
   7   7  18        2.21       -2.63      9.19 o 
  -1   8  18        4.97        2.56      7.37 o 
   0   8  18       19.88       20.53     10.08 o 
   1   8  18       55.99       52.12     10.04 o 
   2   8  18       74.55       78.29     11.25 o 
   3   8  18        0.47        6.27     11.26 o 
   4   8  18        4.68        2.30     11.26 o 
   5   8  18        0.30       -9.07      9.07 o 
   6   8  18        0.25       -3.19      9.52 o 
   2   9  18        6.45        3.86     12.77 o 
   3   9  18       12.54        4.98     13.11 o 
   4   9  18        0.06       -0.22     12.32 o 
  -3  -7  19       25.35       18.15     16.86 o 
  -2  -7  19       11.90        3.98     15.18 o 
  -1  -7  19        0.45       -8.91     16.97 o 
   0  -7  19        0.98       -5.04     16.52 o 
   1  -7  19       10.75      -11.76     17.59 o 
   2  -7  19        3.97        2.58     19.38 o 
  -4  -6  19        2.36       -7.51     15.07 o 
  -3  -6  19        8.86       17.64     14.00 o 
  -2  -6  19        7.44        9.95     11.76 o 
  -1  -6  19        3.34        4.29     13.27 o 
   0  -6  19        0.24        6.83     17.98 o 
   1  -6  19        5.27      -14.06     17.98 o 
   2  -6  19        0.66        8.74     19.21 o 
   3  -6  19        4.63       -7.23     20.22 o 
  -5  -5  19        4.93      -15.51     15.51 o 
  -4  -5  19        6.91       30.86     15.51 o 
  -3  -5  19        3.66       19.44     14.34 o 
  -2  -5  19        1.21        9.99     10.96 o 
  -1  -5  19       60.69       50.13     37.33 o 
   0  -5  19        7.32        5.77     12.01 o 
   1  -5  19        8.73        4.65     17.31 o 
   2  -5  19       36.55       -8.35     16.52 o 
   3  -5  19       19.73      -13.27     20.39 o 
   4  -5  19        0.42        8.57     18.26 o 
   5  -5  19        0.55        7.51     18.76 o 
  -5  -4  19        1.69      -13.05     15.01 o 
  -4  -4  19       16.37       29.18     16.24 o 
  -3  -4  19        0.52        2.58     14.45 o 
  -2  -4  19       15.81       21.92     12.99 o 
  -1  -4  19       13.44       14.10     12.71 o 
   0  -4  19        3.21        5.94     10.87 o 
   1  -4  19       20.96       -8.57     15.68 o 
   2  -4  19       42.76       -1.34     15.18 o 
   3  -4  19        9.50        3.42     16.80 o 
   4  -4  19        7.01        6.55     18.48 o 
   5  -4  19        0.02       -7.84     18.65 o 
  -6  -3  19        4.11       10.98     15.96 o 
  -5  -3  19       23.57       29.91     13.72 o 
  -4  -3  19        8.17        3.75     12.49 o 
  -3  -3  19        0.31       -3.98     14.34 o 
  -2  -3  19        0.20        6.11      9.98 o 
  -1  -3  19        1.19        8.55     12.13 o 
   0  -3  19       83.92       62.80     50.05 o 
   1  -3  19       42.50       39.79     39.21 o 
   2  -3  19       22.40       -1.96     13.33 o 
   3  -3  19        8.28       -5.04     14.39 o 
   4  -3  19        3.53      -16.24     17.25 o 
   5  -3  19        4.89      -10.64     16.75 o 
   6  -3  19        0.61      -12.77     17.59 o 
  -6  -2  19        4.36       15.57     13.44 o 
  -5  -2  19        1.67       23.08     15.40 o 
  -4  -2  19        0.64      -10.36     14.23 o 
  -3  -2  19      185.86      234.96     22.80 o 
  -2  -2  19       66.06      100.93     18.37 o 
  -1  -2  19      102.81      100.71     17.48 o 
   1  -2  19       37.74       22.55     28.34 o 
   2  -2  19        8.08        5.47      9.94 o 
   3  -2  19        8.32        4.31     15.18 o 
   4  -2  19        0.03        0.11     18.32 o 
   5  -2  19        0.05       -2.52     18.26 o 
   6  -2  19       12.98       12.27     16.80 o 
   7  -2  19        0.00        1.29     17.14 o 
  -6  -1  19        0.06       15.12     15.74 o 
  -5  -1  19        0.01        9.47     14.39 o 
  -4  -1  19       28.69       42.40     16.58 o 
  -3  -1  19       22.47       30.08     15.91 o 
  -2  -1  19       88.70      115.94     18.37 o 
  -1  -1  19       13.10       15.12     13.16 o 
   0  -1  19       18.10       14.95     13.55 o 
   1  -1  19       19.40       29.39     11.57 o 
   2  -1  19       40.45       44.46     11.96 o 
   3  -1  19       20.91       15.79     16.80 o 
   4  -1  19        5.46       17.64     21.12 o 
   5  -1  19      104.27       62.51     19.10 o 
   6  -1  19       13.41        8.68     18.99 o 
   7  -1  19        4.50        8.15      9.68 o 
  -6   0  19        1.43       -1.40     13.78 o 
  -5   0  19        2.40      -10.36     13.27 o 
  -4   0  19       73.58       91.13     15.85 o 
  -3   0  19       16.31       25.54     12.88 o 
  -2   0  19       71.48       73.77     15.51 o 
  -1   0  19       42.82       50.19     14.95 o 
   0   0  19        7.22       28.45     13.55 o 
   1   0  19        2.26      -11.54     11.54 o 
   2   0  19       16.91       19.00      9.22 o 
   3   0  19        5.22       -2.87      9.18 o 
   4   0  19       39.71       45.42     19.72 o 
   5   0  19        4.06        2.50     11.96 o 
   6   0  19        8.13        4.12      9.21 o 
   7   0  19       14.96        4.96     12.85 o 
  -5   1  19       27.71       42.40     14.73 o 
  -4   1  19       22.23       25.65     14.34 o 
  -3   1  19        0.59       -6.05     13.16 o 
  -2   1  19       15.58        7.95     13.61 o 
  -1   1  19        1.70        1.34     10.59 o 
   0   1  19       98.51      111.24     16.36 o 
   1   1  19       30.16       39.43     13.16 o 
   2   1  19        0.01      -11.15     11.15 o 
   3   1  19       21.09       13.51      7.30 o 
   4   1  19       82.72       91.73     12.45 o 
   5   1  19        1.78       -8.93      8.93 o 
   6   1  19        5.68        3.26      8.45 o 
   7   1  19        0.02       -4.49      8.36 o 
   8   1  19        0.05       -4.72      9.12 o 
  -5   2  19        4.53        7.95     14.00 o 
  -4   2  19        0.38       -5.99     13.44 o 
  -3   2  19        1.62       20.89     13.27 o 
  -2   2  19        7.77        3.86     12.83 o 
  -1   2  19        0.37       21.40     13.33 o 
   0   2  19      231.19      225.44     18.54 o 
   1   2  19       22.32       29.66      7.30 o 
   2   2  19      132.83      148.38     11.85 o 
   3   2  19       35.37       35.50      7.93 o 
   4   2  19        1.49        3.04      7.52 o 
   5   2  19        0.02        1.04      6.47 o 
   6   2  19        7.50        9.62      8.92 o 
   7   2  19        1.54        2.35      8.40 o 
   8   2  19        0.61       -9.69      9.69 o 
  -5   3  19       15.41       18.99     15.79 o 
  -4   3  19        3.42       15.40     14.45 o 
  -3   3  19        6.95       17.59     13.27 o 
  -2   3  19        0.53       16.97     12.60 o 
  -1   3  19        3.99        7.67     13.05 o 
   0   3  19      155.86      146.13     11.71 o 
   1   3  19      117.96      101.67     23.69 o 
   2   3  19        8.14        7.31      6.80 o 
   3   3  19        0.01       -6.84      7.01 o 
   4   3  19        4.35        4.12      6.97 o 
   5   3  19        0.69        0.20      6.94 o 
   6   3  19        0.67        2.30      9.35 o 
   7   3  19       13.70        1.12      9.24 o 
   8   3  19        2.04       -2.35      9.13 o 
  -4   4  19        0.48       14.62     14.00 o 
  -3   4  19        0.10        5.55     12.83 o 
  -2   4  19       44.72       35.17     14.39 o 
  -1   4  19       38.58       53.18      8.10 o 
   0   4  19       85.03       91.95      8.83 o 
   1   4  19       67.96       80.75      8.74 o 
   2   4  19        9.32        3.73      7.14 o 
   3   4  19       46.68       46.15      7.51 o 
   4   4  19        6.23        9.64      7.00 o 
   5   4  19        6.19        9.32      7.87 o 
   6   4  19        5.57       -6.44      8.23 o 
   7   4  19        4.99       -2.86      8.79 o 
   8   4  19        2.70       -2.02      9.58 o 
  -3   5  19       10.03       21.74      9.10 o 
  -2   5  19        9.52        6.90      8.66 o 
  -1   5  19       30.62       55.43      8.92 o 
   0   5  19        0.11       13.01      7.51 o 
   1   5  19       30.07       27.58      8.41 o 
   2   5  19       54.94       55.23      8.46 o 
   3   5  19        4.88       -0.38      6.97 o 
   4   5  19       52.13       35.26      7.53 o 
   5   5  19        0.37       -2.81      6.34 o 
   6   5  19        1.49       -3.86      8.35 o 
   7   5  19        1.01       11.59      9.80 o 
  -2   6  19       10.56        8.99     12.18 o 
  -1   6  19       19.99       26.04     10.81 o 
   0   6  19       44.63       47.13      8.83 o 
   1   6  19       19.59       12.10      8.09 o 
   2   6  19       25.22       16.71      8.12 o 
   3   6  19        0.37       -4.15      6.89 o 
   4   6  19        0.97       -0.75      6.49 o 
   5   6  19        0.15        4.82      8.46 o 
   6   6  19        0.62        3.53      8.40 o 
   7   6  19        2.30       -5.04      7.17 o 
  -1   7  19       15.60       30.33      9.03 o 
   0   7  19        0.01       -0.02      8.27 o 
   1   7  19       12.82        5.80      8.35 o 
   2   7  19        1.60        7.58      8.42 o 
   3   7  19        5.33       -1.26      7.96 o 
   4   7  19        7.40       -7.34      9.07 o 
   5   7  19        2.53       -7.90      7.90 o 
   6   7  19        0.67       -0.50      7.95 o 
   1   8  19       40.77       47.83     10.17 o 
   2   8  19        0.74       -5.99      8.15 o 
   3   8  19        7.18        8.63      9.69 o 
   4   8  19        0.80      -11.09     11.09 o 
   5   8  19       20.69        8.07     10.08 o 
  -1  -7  20        0.26       -1.68     15.79 o 
   0  -7  20        4.69      -12.21     14.56 o 
  -3  -6  20        0.12       13.67     11.78 o 
  -2  -6  20        5.87        0.06     11.19 o 
  -1  -6  20       11.59       19.01     18.76 o 
   0  -6  20        0.00       -2.80     18.43 o 
   1  -6  20        1.15       -5.38     16.92 o 
   2  -6  20        0.33       -3.92     15.96 o 
  -4  -5  20        2.97       -8.79     15.12 o 
  -3  -5  20        2.40        7.99     10.03 o 
  -2  -5  20        0.04       -0.96      9.56 o 
  -1  -5  20        0.38        5.72     10.30 o 
   0  -5  20        7.57        1.57     15.35 o 
   1  -5  20       31.44      -10.08     16.58 o 
   2  -5  20        0.02       -7.34     15.96 o 
   3  -5  20        1.34       -6.55     16.86 o 
   4  -5  20        3.02       -1.06     16.75 o 
  -5  -4  20       14.75       19.21     15.91 o 
  -4  -4  20        0.01        7.17     15.07 o 
  -3  -4  20       49.03       38.21     21.84 o 
  -2  -4  20       79.12       65.17     46.26 o 
  -1  -4  20        8.85        0.74     10.25 o 
   0  -4  20       67.63      108.66     20.16 o 
   1  -4  20       27.40       -2.97     16.41 o 
   2  -4  20        4.89       -8.91     15.18 o 
   4  -4  20        2.80       -1.68     16.13 o 
   5  -4  20        1.51        0.00     17.42 o 
  -5  -3  20       35.86       63.91     17.70 o 
  -4  -3  20        1.74        6.78     15.63 o 
  -3  -3  20        1.31       -7.95     14.51 o 
  -2  -3  20       33.78       39.82     15.96 o 
  -1  -3  20       60.81       39.27     23.64 o 
   0  -3  20        1.46       -2.26     11.80 o 
   1  -3  20       14.88        3.06      9.61 o 
   2  -3  20       18.15       -4.48     16.30 o 
   3  -3  20        9.64       -3.14     14.56 o 
   4  -3  20        0.07       -5.71     17.03 o 
   5  -3  20        3.26       -1.57     15.63 o 
   6  -3  20        0.37      -11.20     15.12 o 
  -5  -2  20       16.45       17.59     15.96 o 
  -4  -2  20        0.34       -3.81     15.40 o 
  -3  -2  20        6.74       19.38     16.19 o 
  -2  -2  20       49.91       55.23     17.81 o 
  -1  -2  20        1.25        7.62     14.62 o 
   0  -2  20       14.84        1.92     11.36 o 
   1  -2  20       11.14        9.58     24.50 o 
   2  -2  20        7.47        9.29     10.24 o 
   3  -2  20        4.04      -10.14     20.28 o 
   4  -2  20        1.06        2.41     16.86 o 
   5  -2  20        5.57       -2.41     16.47 o 
   6  -2  20        3.69        5.83     17.20 o 
  -5  -1  20      120.06      161.03     21.51 o 
  -4  -1  20       50.25       85.30     18.60 o 
  -3  -1  20       44.43       48.11     17.14 o 
  -2  -1  20       14.53       20.84     15.46 o 
  -1  -1  20      133.08      129.66     16.19 o 
   0  -1  20        1.88       -6.83     13.11 o 
   1  -1  20        0.66       -0.40      9.40 o 
   2  -1  20        3.83       -3.27      8.71 o 
   3  -1  20        0.30        2.86     18.88 o 
   4  -1  20       49.79       53.27     19.94 o 
   5  -1  20        0.02        6.11     17.03 o 
   6  -1  20        3.72       -1.18     17.31 o 
   7  -1  20        0.51       -2.74     16.75 o 
  -5   0  20       31.47       42.29     16.41 o 
  -4   0  20      168.25      186.57     20.78 o 
  -3   0  20       69.66       66.37     16.75 o 
  -2   0  20       11.93       18.65     14.39 o 
  -1   0  20       13.61       12.94     14.67 o 
   0   0  20       71.30       67.32     14.73 o 
   1   0  20       28.24       23.41     13.27 o 
   2   0  20       18.26       46.26     13.67 o 
   3   0  20       61.53       76.74     11.98 o 
   4   0  20       27.38       31.65     21.00 o 
   5   0  20        0.48       -8.23     22.24 o 
   6   0  20        2.65        0.00     10.17 o 
   7   0  20        0.71        3.55      9.15 o 
  -5   1  20       26.84       32.26     15.57 o 
  -4   1  20      117.01      149.04     19.49 o 
  -3   1  20       14.73       22.07     15.40 o 
  -2   1  20        0.04        0.56     13.61 o 
  -1   1  20       56.70       41.11     14.62 o 
   0   1  20        2.06       -5.15     12.71 o 
   1   1  20        5.39        9.69     11.43 o 
   2   1  20       33.71       36.57     13.05 o 
   3   1  20       62.34       71.19     13.61 o 
   4   1  20        5.61       13.62      7.51 o 
   5   1  20       53.55       41.45     10.07 o 
   6   1  20        1.52       -8.57      8.57 o 
   7   1  20        0.05       -4.29      8.58 o 
  -4   2  20        9.45       15.63     12.99 o 
  -3   2  20        0.43      -11.03     11.03 o 
  -2   2  20        4.94        2.97     13.39 o 
  -1   2  20        2.51       25.15     13.67 o 
   0   2  20        9.04        9.02     10.92 o 
   1   2  20       12.30        4.87     10.87 o 
   2   2  20       73.62       62.34     14.06 o 
   3   2  20        7.08        6.92      7.13 o 
   4   2  20       56.88       70.71      9.77 o 
   5   2  20        8.32        4.69      6.86 o 
   6   2  20        0.83        0.12      8.28 o 
   7   2  20        0.07        2.02      9.63 o 
  -4   3  20        0.89       19.77     14.39 o 
  -3   3  20        0.36        3.30     12.88 o 
  -2   3  20        9.44       11.54     13.50 o 
  -1   3  20        7.68        8.18     13.33 o 
   0   3  20        2.68       17.48     11.43 o 
   1   3  20       63.42       52.47      8.09 o 
   2   3  20       44.77       55.32      8.14 o 
   3   3  20       11.14        1.25      6.44 o 
   4   3  20       35.21       41.80      7.75 o 
   5   3  20        3.48        8.78      7.17 o 
   6   3  20        3.74       -8.57      8.57 o 
   7   3  20        2.40        7.06      9.52 o 
  -3   4  20       12.44       12.21     13.72 o 
  -2   4  20        9.13       31.42     14.51 o 
  -1   4  20        0.27        3.04     11.45 o 
   0   4  20       62.07       65.91     11.03 o 
   1   4  20       85.36       76.14      9.15 o 
   2   4  20       23.42       27.31      7.62 o 
   3   4  20        0.69       -5.11      6.54 o 
   4   4  20       15.69       11.74      7.09 o 
   5   4  20        4.81        1.56      7.49 o 
   6   4  20        0.64       -4.98      8.79 o 
   7   4  20        0.03       -1.01      8.63 o 
  -3   5  20        2.29      -11.99     13.22 o 
  -2   5  20       36.73       59.63     15.99 o 
  -1   5  20       36.32       43.06      8.57 o 
   0   5  20       11.00       10.27      7.77 o 
   1   5  20       25.09       30.07      8.10 o 
   2   5  20       14.74       16.77      7.67 o 
   3   5  20        4.79       -1.57      7.57 o 
   4   5  20       46.70       32.70      7.52 o 
   5   5  20        5.63       -6.02      6.14 o 
   6   5  20        0.30       -2.18      8.18 o 
   7   5  20        0.24       -7.62      7.62 o 
  -2   6  20        0.04       10.26      9.27 o 
  -1   6  20       47.01       57.40      9.96 o 
   0   6  20       42.66       53.60      9.42 o 
   1   6  20        1.74        0.86      7.53 o 
   2   6  20        2.01       -0.27      8.99 o 
   3   6  20        0.41       -0.45      7.35 o 
   4   6  20        0.03       -7.07      7.98 o 
   5   6  20        9.49       -1.40      8.23 o 
   6   6  20        1.39       -2.52      7.51 o 
   0   7  20        3.34       10.14      8.09 o 
   1   7  20        2.88        9.26     13.55 o 
   2   7  20       13.41       11.26      8.72 o 
   3   7  20       22.50       19.05      9.16 o 
   4   7  20        0.05       -4.09      9.58 o 
   5   7  20        0.53        2.74      9.13 o 
   3   8  20        1.45       -2.03     13.69 o 
  -1  -6  21       13.44       18.08     22.21 o 
   0  -6  21        5.55      -12.04     14.79 o 
   1  -6  21        8.35       -1.46     18.32 o 
  -3  -5  21        9.75       17.51     10.44 o 
  -2  -5  21        8.12        4.57     10.87 o 
  -1  -5  21       21.51        7.34     14.23 o 
   0  -5  21       13.90      -14.45     14.45 o 
   1  -5  21        0.56        2.13     16.36 o 
   2  -5  21        5.34        4.54     17.48 o 
   3  -5  21        9.74        1.18     17.20 o 
  -4  -4  21        0.02       19.32     13.95 o 
  -3  -4  21        3.79       -2.91     12.60 o 
  -2  -4  21        0.00       -3.86     11.31 o 
  -1  -4  21        3.28       -0.84     10.67 o 
   0  -4  21        0.37       10.22     17.95 o 
   1  -4  21        1.42        0.67     15.07 o 
   2  -4  21       19.82       -9.75     14.00 o 
   3  -4  21        9.30       -0.56     16.13 o 
   4  -4  21        0.09       -9.63     16.86 o 
  -4  -3  21        0.19       23.30     16.52 o 
  -3  -3  21        0.79       33.38     16.75 o 
  -2  -3  21        0.20        9.75     15.96 o 
  -1  -3  21       31.47       23.33     25.85 o 
   0  -3  21       15.34       13.58     14.20 o 
   1  -3  21       24.99       18.55     18.43 o 
   2  -3  21        0.05      -11.54     16.41 o 
   3  -3  21        6.76       -3.30     14.28 o 
   4  -3  21        0.18        7.06     17.59 o 
   5  -3  21        1.34      -13.16     16.19 o 
  -4  -2  21       33.87       45.54     17.14 o 
  -3  -2  21       12.29       37.98     16.69 o 
  -2  -2  21        1.16        8.57     14.62 o 
  -1  -2  21        0.00       20.05     14.34 o 
   0  -2  21        0.07       15.91     13.33 o 
   1  -2  21        0.24       -4.52      9.39 o 
   2  -2  21        0.39       -1.16      8.81 o 
   3  -2  21        0.32       -9.80     16.24 o 
   4  -2  21        1.40      -16.80     16.80 o 
   5  -2  21        0.02       -3.98     16.97 o 
  -4  -1  21        8.50       10.19     15.63 o 
  -3  -1  21        1.24      -14.28     14.28 o 
  -2  -1  21       35.50       30.19     15.57 o 
  -1  -1  21       83.91      106.03     17.81 o 
   0  -1  21       18.67       18.71     13.67 o 
   1  -1  21        3.52        9.86     13.16 o 
   2  -1  21        0.25        1.58      9.68 o 
   3  -1  21        0.12       -3.58     16.52 o 
   4  -1  21       43.18       29.29     18.65 o 
   5  -1  21        7.36       -3.36     16.02 o 
   6  -1  21        2.47      -18.93     18.93 o 
  -4   0  21        2.58       14.00     14.95 o 
  -3   0  21       29.28       45.37     15.68 o 
  -2   0  21        2.72        9.97     13.22 o 
  -1   0  21        4.50        9.19     12.32 o 
   0   0  21        7.64       18.20     12.43 o 
   1   0  21        0.49      -10.70     12.32 o 
   2   0  21       10.33       19.38     14.73 o 
   3   0  21        1.73        9.51     10.48 o 
   4   0  21        0.51      -12.49     17.48 o 
   5   0  21        1.07       -3.25     17.87 o 
   6   0  21        0.38       -1.18     17.98 o 
  -4   1  21        0.05       12.10     15.23 o 
  -3   1  21        1.14       -0.45     14.23 o 
  -2   1  21        5.42       10.87     13.05 o 
  -1   1  21        6.89       13.44     14.23 o 
   0   1  21       22.06       14.90     14.06 o 
   1   1  21       68.39       67.77     15.29 o 
   2   1  21        6.93        2.13     11.48 o 
   3   1  21      142.35      177.61     18.93 o 
   4   1  21        2.56        8.57     12.99 o 
   5   1  21       28.74       44.47     24.92 o 
   6   1  21        7.85        6.89      9.61 o 
   7   1  21        9.60        3.62      9.45 o 
  -4   2  21        0.03       -6.78     14.34 o 
  -3   2  21        6.25       -2.91     14.11 o 
  -2   2  21        0.84        4.54     13.67 o 
  -1   2  21        0.31       10.08     11.87 o 
   0   2  21        2.03       16.13     13.61 o 
   1   2  21        0.92       -3.42     12.60 o 
   2   2  21        1.03        4.20     12.10 o 
   3   2  21       12.53       12.66     12.43 o 
   4   2  21        0.07       -0.12      7.40 o 
   5   2  21        0.24       -8.35      9.30 o 
   6   2  21        3.84       -1.54      8.62 o 
   7   2  21        1.97       -5.77     11.20 o 
  -3   3  21        0.06        7.62     14.17 o 
  -2   3  21        0.21       -1.29     13.44 o 
  -1   3  21        5.92       23.75     14.56 o 
   0   3  21        8.81       15.46     13.95 o 
   1   3  21       41.87       41.28     14.06 o 
   2   3  21        7.55        2.60      7.39 o 
   3   3  21        6.19       -2.67      7.56 o 
   4   3  21        1.39       -6.71      7.06 o 
   5   3  21       10.10        1.27      8.32 o 
   6   3  21        7.98       -1.57      9.19 o 
   7   3  21        3.73       -1.34      8.23 o 
  -3   4  21        4.74        3.08     13.78 o 
  -2   4  21        1.22       -9.30     12.43 o 
  -1   4  21       19.50       12.15     14.62 o 
   0   4  21        0.23        0.90     10.92 o 
   1   4  21        3.68        3.94      8.35 o 
   2   4  21        2.99        0.32     10.25 o 
   3   4  21       24.94       17.01      7.14 o 
   4   4  21        1.13        4.92      7.33 o 
   5   4  21        0.14       -6.92      6.92 o 
   6   4  21       14.44        5.38      9.13 o 
  -2   5  21       18.12       22.35     14.39 o 
  -1   5  21       18.56       15.57      8.12 o 
   0   5  21        0.13        1.15      7.81 o 
   1   5  21        0.01        2.20      7.48 o 
   2   5  21        1.06       -0.05      7.13 o 
   3   5  21       17.65       10.49      7.16 o 
   4   5  21        1.01        1.74      6.55 o 
   5   5  21        1.60       -5.96      6.35 o 
   6   5  21        0.00        2.30      8.63 o 
  -1   6  21        0.82       -1.74      7.62 o 
   0   6  21        0.02       -5.39      8.41 o 
   1   6  21        0.65       -2.51      7.51 o 
   2   6  21        3.03       -3.31      7.55 o 
   3   6  21       14.90       11.03      7.73 o 
   4   6  21        7.99       -2.00      6.84 o 
   5   6  21        0.71       -7.73      7.73 o 
   1   7  21        0.90       14.67      9.15 o 
   2   7  21        3.93       -5.29      7.33 o 
   3   7  21        4.77        9.29     14.39 o 
   4   7  21       20.36       12.71      7.22 o 
  -1  -5  22        0.87        1.91     11.89 o 
   0  -5  22        0.06       -8.18     15.91 o 
   1  -5  22        0.39        1.01     16.13 o 
  -3  -4  22        2.51       17.98     16.41 o 
  -2  -4  22        2.41       17.76     16.36 o 
  -1  -4  22        0.97       10.66     16.27 o 
   0  -4  22        3.15        1.48     11.72 o 
   1  -4  22        0.08        2.18     17.92 o 
   2  -4  22        2.44        8.85     17.14 o 
   3  -4  22        1.30        2.35     16.30 o 
  -3  -3  22        3.59        8.01     17.08 o 
  -2  -3  22        0.00        0.62     16.02 o 
  -1  -3  22        0.11        5.77     15.74 o 
   0  -3  22        0.25       -9.12     11.08 o 
   1  -3  22        1.01       -8.04     11.25 o 
   2  -3  22        2.18       -1.40     13.95 o 
   3  -3  22        8.08        4.70     14.51 o 
   4  -3  22        4.53      -13.67     14.73 o 
  -3  -2  22        1.02       10.08     16.41 o 
  -2  -2  22        5.40       -1.29     15.35 o 
  -1  -2  22        3.53       15.35     15.01 o 
   0  -2  22        0.11        6.78     15.68 o 
   1  -2  22        0.18       13.83     15.57 o 
   2  -2  22        1.10       -7.23     12.38 o 
   3  -2  22        4.08       -0.22     20.39 o 
   4  -2  22        2.23       -2.30     15.57 o 
   5  -2  22        3.86      -15.07     15.96 o 
  -4  -1  22        0.05        7.06     13.27 o 
  -3  -1  22       15.89       19.72     12.83 o 
  -2  -1  22       23.71       36.52     16.30 o 
  -1  -1  22        2.01       16.30     14.73 o 
   0  -1  22        1.69        1.90     13.72 o 
   1  -1  22        5.70      -12.49     12.49 o 
   2  -1  22        2.99        2.58     13.61 o 
   3  -1  22       19.58       28.79     18.93 o 
   4  -1  22        6.19        5.99     20.44 o 
   5  -1  22        2.52        6.16     19.38 o 
  -3   0  22        0.81       12.55     15.51 o 
  -2   0  22        0.00      -14.06     14.06 o 
  -1   0  22       25.99       27.56     12.38 o 
   0   0  22       40.68       48.73     15.57 o 
   1   0  22        0.60       11.03     13.55 o 
   2   0  22       29.67       57.30     15.35 o 
   3   0  22       43.98       84.52     16.58 o 
   4   0  22       24.07       49.35     22.18 o 
   5   0  22        0.29       -1.57     17.20 o 
   6   0  22        2.06       14.73     19.44 o 
  -3   1  22        1.28      -10.47     14.00 o 
  -2   1  22       12.56       16.64     15.18 o 
  -1   1  22        3.11       -3.36     13.22 o 
   0   1  22       13.32       29.01     14.39 o 
   1   1  22        4.45        8.79     12.21 o 
   2   1  22        0.33        1.96     14.62 o 
   3   1  22        0.40       11.15     12.88 o 
   6   1  22        0.35        8.12     18.93 o 
  -3   2  22        0.85      -13.95     13.95 o 
  -2   2  22        5.00       21.73     14.84 o 
  -1   2  22        1.14        0.56     10.81 o 
   0   2  22        3.84        6.39     13.95 o 
   1   2  22       48.36       60.10     15.57 o 
   2   2  22       11.41       21.34     13.55 o 
   3   2  22       21.35       45.14     13.89 o 
   4   2  22        0.56       -5.94     12.60 o 
   6   2  22        9.59       11.82     11.71 o 
  -2   3  22        0.04        6.78     14.84 o 
  -1   3  22        2.02       -0.17     11.65 o 
   0   3  22        0.91       19.88     14.67 o 
   1   3  22       18.95       29.69     14.39 o 
   2   3  22        2.73       -3.30     11.65 o 
   3   3  22        1.42       -4.20     11.37 o 
   4   3  22        1.88       -6.71      6.71 o 
   5   3  22        4.17        7.62      7.61 o 
   6   3  22        0.55       -5.32      8.91 o 
  -2   4  22        0.19       24.14     13.55 o 
  -1   4  22       16.89       23.58     15.35 o 
   0   4  22       13.18       15.12     13.50 o 
   1   4  22        0.40        3.30     11.37 o 
   2   4  22       10.70       16.62     16.64 o 
   3   4  22       18.50       12.24      7.83 o 
   4   4  22        5.47        3.58      6.82 o 
   5   4  22       31.44       25.33      7.70 o 
   6   4  22        0.08       -3.70      8.40 o 
  -1   5  22        3.45       21.68     13.55 o 
   0   5  22       11.03       19.21     14.17 o 
   1   5  22        0.32       -1.51      7.40 o 
   2   5  22        0.01       -2.23      6.87 o 
   3   5  22        2.71       -6.58      6.58 o 
   4   5  22       21.05       14.34      6.76 o 
   5   5  22        0.68       -2.32      6.81 o 
   1   6  22        2.61       -7.78      7.78 o 
   2   6  22        0.39       -1.02      7.87 o 
   3   6  22        2.96        2.13      6.85 o 
   4   6  22        0.02       -1.19      6.68 o 
   0  -4  23       15.51       21.78     24.92 o 
   1  -4  23        0.66        0.17     15.63 o 
  -2  -3  23        1.18       11.87     16.24 o 
  -1  -3  23        5.05        8.23     15.46 o 
   1  -3  23        0.25      -12.04     12.49 o 
   2  -3  23       19.33        2.07     17.20 o 
   3  -3  23        0.30       -9.47     20.78 o 
  -2  -2  23        0.01       -2.35     12.99 o 
  -1  -2  23        0.20       11.59     15.35 o 
   0  -2  23        0.09        6.89     17.03 o 
   1  -2  23        1.94       19.88     15.91 o 
   2  -2  23        0.14       -1.79     12.43 o 
   3  -2  23        5.46       12.21     21.45 o 
   4  -2  23        0.67       -7.00     17.03 o 
  -2  -1  23        0.65       24.64     15.51 o 
  -1  -1  23        1.37       12.55     14.00 o 
   0  -1  23        8.66       24.81     14.17 o 
   1  -1  23        0.75       -7.56     15.57 o 
   2  -1  23        0.07        0.62     14.11 o 
   4  -1  23        2.46       -3.92     17.42 o 
  -2   0  23        0.08       15.51     15.18 o 
  -1   0  23        0.07       23.13     13.11 o 
   0   0  23        0.06        1.40     14.17 o 
   1   0  23        2.13       -4.14     11.99 o 
   2   0  23        7.19        5.04     13.78 o 
   3   0  23       12.09       21.84     14.95 o 
   5   0  23        1.87       18.60     19.60 o 
  -2   1  23        1.82        9.41     15.29 o 
  -1   1  23        1.72       -9.47     14.28 o 
   0   1  23       14.17       28.79     14.79 o 
   1   1  23        8.30        8.01     13.55 o 
   2   1  23        1.50       19.49     12.99 o 
   3   1  23        6.60       23.58     14.79 o 
  -2   2  23        0.00       -0.45     13.22 o 
  -1   2  23        0.01        6.05     14.11 o 
   0   2  23        5.68       17.03     14.23 o 
   1   2  23       20.12       24.14     14.56 o 
   2   2  23        6.37       10.70     13.16 o 
   3   2  23        3.22       15.01     13.67 o 
   4   2  23       25.89       47.10     16.30 o 
  -1   3  23       16.14        2.69     15.18 o 
   0   3  23        4.10        1.62     14.23 o 
   1   3  23       18.84       28.45     14.11 o 
   2   3  23        2.57        3.25     13.16 o 
   3   3  23        3.15        3.02     12.43 o 
   4   3  23        2.13        9.24     13.27 o 
   5   3  23        4.33       -1.60      7.78 o 
   0   4  23        0.32        7.23     14.11 o 
   1   4  23        1.60        7.73     12.94 o 
   2   4  23        8.72       29.52     13.27 o 
   3   4  23        1.35        2.91     11.09 o 
   4   4  23        1.42       -4.37      8.82 o 
   1   5  23       12.40       12.60     12.38 o 
   2   5  23        4.59        7.92      7.56 o 
   3   5  23        3.36        8.82      7.60 o 
   0  -2  24        0.14       -1.23     15.74 o 
   1  -2  24        4.50       14.95     17.64 o 
  -1  -1  24        0.16        6.39     15.12 o 
   0  -1  24        0.83        2.02     14.17 o 
   1  -1  24        0.35        5.77     16.75 o 
   2  -1  24        0.73       -0.45     16.02 o 
  -1   0  24        5.09        2.02     14.28 o 
   0   0  24        2.04       12.15     13.89 o 
   1   0  24        5.06       16.64     14.67 o 
   2   0  24        6.83        3.92     16.47 o 
  -1   1  24        0.03       12.32     14.34 o 
   0   1  24        0.00        7.62     11.71 o 
   1   1  24        2.09       28.29     15.01 o 
   2   1  24        1.72        0.39     14.51 o 
   0   2  24        2.10       14.73     13.61 o 
   1   2  24        5.93        5.71     13.27 o 
   2   2  24        2.30       10.53     13.50 o 
   3   2  24        1.59       42.01     16.52 o 
   4   2  24        0.38        2.24     13.27 o 
   1   3  24        0.05      -12.38     12.38 o 
   2   3  24        6.70       -0.50     14.00 o 
   3   3  24       24.44       34.05     14.06 o 
                                                 
